# Supplementary material for: N-(4-Fluoro­phen­yl)-2,2-dimethyl­propan­amide
Source: Acta Crystallogr Sect E Struct Rep Online. 2012 May 16;68(Pt 6):o1757. doi: 10.1107/S1600536812020570 (PMC3379342; doi:10.1107/S1600536812020570)
Supplement: Supplementary file 2 [file e-68-o1757-Isup2.hkl]

# 
# h,k,l, Fc-squared, Fo-squared, sigma(Fo-squared) and status flag 
# 
data_I
_shelx_title ' X in P2(1)/c' 
_shelx_refln_list_code          4 
_shelx_F_calc_maximum      142.52 
_exptl_crystal_F_000       416.00 
_reflns_d_resolution_high  0.8288 
 
loop_ 
 _symmetry_equiv_pos_as_xyz 
 'x, y, z' 
 '-x, y+1/2, -z+1/2' 
 '-x, -y, -z' 
 'x, -y-1/2, z-1/2' 
 
_cell_length_a     9.5750 
_cell_length_b    13.0270 
_cell_length_c     8.8340 
_cell_angle_alpha  90.000 
_cell_angle_beta   92.070 
_cell_angle_gamma  90.000 
 
_shelx_F_squared_multiplier     1.000 
 
loop_ 
 _refln_index_h 
 _refln_index_k 
 _refln_index_l 
 _refln_F_squared_calc 
 _refln_F_squared_meas 
 _refln_F_squared_sigma 
 _refln_observed_status 
   1   0   0     2717.99     2563.94    105.70 o 
   2   0   0     1354.07     1426.80     41.35 o 
   3   0   0       45.30       67.53      8.57 o 
   4   0   0      267.60      248.18     11.55 o 
   5   0   0      299.71      234.70     11.20 o 
   6   0   0      442.85      425.71      9.90 o 
   7   0   0       61.33       58.71      6.67 o 
   8   0   0        3.79        4.80      4.82 o 
   9   0   0       13.02       12.37      5.00 o 
  10   0   0        0.95        1.70      5.00 o 
  11   0   0        0.01        4.08      4.29 o 
   1   1   0       89.76       84.10      1.45 o 
   2   1   0      586.21      578.44      4.87 o 
   3   1   0       18.02       17.75      1.40 o 
   4   1   0      906.05      967.41     16.55 o 
   5   1   0      627.27      638.31      7.42 o 
   6   1   0        3.29        3.22      1.76 o 
   7   1   0       21.24       19.96      2.23 o 
   8   1   0       22.25       22.14      2.73 o 
   9   1   0      190.14      186.45      8.04 o 
  10   1   0       27.35       25.89      5.22 o 
  11   1   0        0.46       -2.31      3.31 o 
   0   2   0     4184.45     3872.89     55.82 o 
   1   2   0     3451.29     3204.69     41.39 o 
   2   2   0      115.54      117.35      2.52 o 
   3   2   0     1625.80     1787.51      9.36 o 
   4   2   0      108.03      123.70      3.26 o 
   5   2   0      232.22      229.30      5.21 o 
   6   2   0       16.91       21.42      2.89 o 
   7   2   0        8.01        6.31      1.97 o 
   8   2   0        6.04        5.98      2.25 o 
   9   2   0      108.57      115.40      9.20 o 
  10   2   0        5.62        0.25      4.63 o 
  11   2   0        6.61        5.30      3.28 o 
   1   3   0      504.72      529.05      4.34 o 
   2   3   0     1473.40     1520.34     18.09 o 
   3   3   0       38.82       40.51      2.31 o 
   4   3   0       83.46       95.11      2.99 o 
   5   3   0       10.30        9.47      1.83 o 
   6   3   0      204.62      217.91      5.08 o 
   7   3   0        4.88        6.22      2.81 o 
   8   3   0        1.13        1.81      2.46 o 
   9   3   0        0.10        2.39      2.88 o 
  10   3   0       74.06       69.42      4.99 o 
  11   3   0        1.45        3.62      3.41 o 
   0   4   0       12.56       13.69      3.30 o 
   1   4   0       34.32       33.84      1.67 o 
   2   4   0       99.67      108.17      4.21 o 
   3   4   0     1102.12     1228.89     19.49 o 
   4   4   0      411.38      429.93      6.19 o 
   5   4   0        0.15        3.01      1.53 o 
   6   4   0        1.60        3.12      2.48 o 
   7   4   0      155.27      154.96      5.03 o 
   8   4   0       32.95       27.03      3.43 o 
   9   4   0      135.94      142.63      5.76 o 
  10   4   0        5.36        8.92      3.53 o 
  11   4   0        1.41        5.51      3.31 o 
   1   5   0      311.77      341.39      4.74 o 
   2   5   0      658.64      688.26      6.50 o 
   3   5   0      305.43      307.05      7.60 o 
   4   5   0        4.04        4.12      1.72 o 
   5   5   0      463.76      442.97      9.48 o 
   6   5   0       85.21       87.98      3.85 o 
   7   5   0       42.22       45.88      3.28 o 
   8   5   0       81.77       78.27      4.44 o 
   9   5   0        0.03       -1.15      3.41 o 
  10   5   0        1.04        3.06      3.79 o 
   0   6   0     1762.43     1825.00     44.04 o 
   1   6   0      370.80      360.64      5.40 o 
   2   6   0      120.43      109.22      3.92 o 
   3   6   0       12.13        7.90      2.08 o 
   4   6   0      224.74      236.05      5.32 o 
   5   6   0        2.87        8.38      2.76 o 
   6   6   0      441.21      442.45      8.41 o 
   7   6   0      126.44      131.82      5.15 o 
   8   6   0       72.87       72.58      6.89 o 
   9   6   0        0.93        3.88      2.93 o 
  10   6   0        7.06       11.34      3.34 o 
   1   7   0      190.75      217.95      4.54 o 
   2   7   0       61.24       60.88      2.75 o 
   3   7   0       96.78       88.08      3.62 o 
   4   7   0       75.05       72.74      5.34 o 
   5   7   0        6.71        7.02      2.46 o 
   6   7   0       82.22       82.94      4.27 o 
   7   7   0       10.64       14.29      4.51 o 
   8   7   0        5.50        9.91      2.88 o 
   9   7   0        0.36       -2.42      3.37 o 
  10   7   0        1.53        6.36      3.12 o 
   0   8   0       26.17       10.91      7.98 o 
   1   8   0      109.41      104.01      3.60 o 
   2   8   0       13.41       13.58      2.14 o 
   3   8   0       13.10       11.70      2.10 o 
   4   8   0        0.56       -1.33      2.18 o 
   5   8   0      487.00      478.74      8.85 o 
   6   8   0       61.35       54.49      4.14 o 
   7   8   0        2.24        1.83      2.98 o 
   8   8   0        0.87       -2.35      3.90 o 
   9   8   0        9.71        9.54      3.50 o 
   1   9   0        9.93       10.54      2.62 o 
   2   9   0        1.90        3.10      2.66 o 
   3   9   0        1.66        2.64      2.15 o 
   4   9   0       17.02       14.09      2.82 o 
   5   9   0       12.36       13.79      3.04 o 
   6   9   0        1.93        4.23      3.67 o 
   7   9   0        3.35        4.85      2.66 o 
   8   9   0        0.07        5.52      2.81 o 
   9   9   0        0.12        4.58      3.40 o 
   0  10   0       61.07       60.06      5.31 o 
   1  10   0       24.05       27.00      3.28 o 
   2  10   0        8.45        8.81      2.26 o 
   3  10   0       50.94       65.34      5.72 o 
   4  10   0      196.92      198.68      6.06 o 
   5  10   0       19.88       19.63      3.24 o 
   6  10   0       32.14       28.93      3.93 o 
   7  10   0        1.20        3.38      2.97 o 
   8  10   0        1.01        9.60      3.69 o 
   1  11   0       17.65       19.69      2.84 o 
   2  11   0       30.43       30.54      3.29 o 
   3  11   0       65.45       65.02      5.23 o 
   4  11   0       18.77        9.90      3.53 o 
   5  11   0       20.86       19.26      5.70 o 
   6  11   0        1.15       -3.87      3.87 o 
   7  11   0        0.01        2.95      2.98 o 
   8  11   0        0.56        0.10      3.07 o 
   0  12   0        1.60        3.97      7.77 o 
   1  12   0       14.04       14.90      2.80 o 
   2  12   0       35.71       40.47      3.66 o 
   3  12   0        3.90        3.80      2.79 o 
   4  12   0       18.31       12.66      3.68 o 
   5  12   0        2.00        3.29      3.16 o 
   6  12   0        0.62       -0.15      3.27 o 
   7  12   0        0.85        0.32      3.38 o 
   1  13   0        5.10        4.39      3.25 o 
   2  13   0        3.45        2.13      2.89 o 
   3  13   0       22.13       24.70      6.02 o 
   4  13   0        6.13        4.44      3.42 o 
   5  13   0        0.35       -3.70      3.70 o 
   6  13   0        5.75        8.14      3.77 o 
   0  14   0        1.82       -4.76      4.76 o 
   1  14   0        4.20        6.95      3.33 o 
   2  14   0        3.82        7.48      3.29 o 
   3  14   0        0.00        7.80      3.38 o 
   4  14   0        0.06       -1.97      5.28 o 
   5  14   0        3.07        1.32      5.62 o 
   1  15   0        0.68        0.15      6.21 o 
   2  15   0        0.00       -0.98      3.50 o 
   3  15   0        0.68        0.57      3.52 o 
 -11   1   1        0.44       -2.10      5.02 o 
 -10   1   1        3.14        4.19      4.76 o 
  -9   1   1       36.64       33.18      5.32 o 
  -8   1   1      147.71      138.58      7.29 o 
  -7   1   1        0.21       -2.21      4.86 o 
  -6   1   1      103.86      104.08      5.28 o 
  -5   1   1      659.98      675.51     10.71 o 
  -4   1   1      589.99      617.12      9.29 o 
  -3   1   1      383.45      406.61     16.19 o 
  -2   1   1     1641.81     1798.19     10.88 o 
  -1   1   1     1873.26     2084.18     31.09 o 
   0   1   1        0.05        0.52      1.45 o 
   1   1   1      300.58      321.03     10.39 o 
   2   1   1      308.91      310.03     20.63 o 
   3   1   1       46.37       46.93      2.67 o 
   4   1   1      109.05      121.42      4.35 o 
   5   1   1       29.15       28.16      2.98 o 
   6   1   1       93.35       82.84      4.66 o 
   7   1   1       59.15       58.33      4.96 o 
   8   1   1        7.57       11.36      3.21 o 
   9   1   1        1.49        6.99      3.82 o 
  10   1   1       24.39       33.60     10.62 o 
  11   1   1        1.44       -1.07      5.09 o 
 -11   2   1        1.15       -0.85      4.56 o 
 -10   2   1       16.59       15.12      4.85 o 
  -9   2   1        0.23        0.14      3.92 o 
  -8   2   1      109.80      109.90      6.54 o 
  -7   2   1       21.43       20.02      3.38 o 
  -6   2   1      330.49      353.14     11.51 o 
  -5   2   1       84.29       96.28      4.44 o 
  -4   2   1        1.89        2.95      2.81 o 
  -3   2   1      161.95      159.86      4.57 o 
  -2   2   1      315.03      296.47      7.95 o 
  -1   2   1     2303.25     2399.75     22.63 o 
   0   2   1     1042.92      938.01     22.64 o 
   1   2   1    20313.12    23308.42   1505.88 o 
   2   2   1      869.99      935.30     19.27 o 
   3   2   1     1139.24     1274.20     11.16 o 
   4   2   1      170.09      157.71      4.99 o 
   5   2   1        6.73       11.52      2.54 o 
   6   2   1      392.49      388.70      9.20 o 
   7   2   1       28.72       31.98      3.68 o 
   8   2   1       60.18       61.04      5.59 o 
   9   2   1        1.59        5.72      3.95 o 
  10   2   1       28.32       34.31      9.12 o 
  11   2   1        0.44       -2.17     12.59 o 
 -11   3   1        4.22        7.75      5.05 o 
 -10   3   1       11.79       14.09      4.68 o 
  -9   3   1        0.01       -3.60      3.60 o 
  -8   3   1      113.42      113.99      6.90 o 
  -7   3   1       61.38       66.25      4.71 o 
  -6   3   1       10.93       10.53      4.16 o 
  -5   3   1        0.13        0.32      4.27 o 
  -4   3   1     2037.55     2314.93     17.39 o 
  -3   3   1     1134.28     1245.99     11.57 o 
  -2   3   1      226.38      211.58      4.85 o 
  -1   3   1      606.49      556.43      6.47 o 
   0   3   1      466.01      440.62     33.82 o 
   1   3   1      151.24      103.60      9.57 o 
   2   3   1       11.07       10.24      1.88 o 
   3   3   1      431.97      445.18     15.66 o 
   4   3   1       54.85       64.16      3.51 o 
   5   3   1        3.99        1.08      2.33 o 
   6   3   1      295.63      293.98      9.70 o 
   7   3   1       77.04       78.30     14.51 o 
   8   3   1       80.96       69.15      5.64 o 
   9   3   1        0.11       -0.70      3.89 o 
  10   3   1       17.04       16.64     10.27 o 
  11   3   1        6.20        7.75      5.00 o 
 -11   4   1        0.63        3.37      6.07 o 
 -10   4   1        8.46       11.91      6.69 o 
  -9   4   1        0.31        5.54      7.04 o 
  -8   4   1       32.57       26.89      4.33 o 
  -7   4   1       32.34       31.91      3.90 o 
  -6   4   1       30.56       28.69      3.67 o 
  -5   4   1        0.30        5.71      2.28 o 
  -4   4   1       15.71       23.65      2.87 o 
  -3   4   1     2616.20     2835.72     18.52 o 
  -2   4   1       93.71      111.06      7.36 o 
  -1   4   1      343.51      340.39      6.16 o 
   0   4   1     1313.16     1291.62     10.66 o 
   1   4   1       17.57       16.62      1.91 o 
   2   4   1     1536.86     1549.83     24.81 o 
   3   4   1        2.36        2.32      2.13 o 
   4   4   1      436.55      417.01     12.26 o 
   5   4   1      148.32      140.77      5.72 o 
   6   4   1       22.61       25.41     10.23 o 
   7   4   1       63.85       55.08      5.17 o 
   8   4   1       30.55       32.00      4.66 o 
   9   4   1       71.14       60.14      8.95 o 
  10   4   1        4.02        8.55      4.34 o 
  11   4   1        1.83        8.50      5.00 o 
 -10   5   1        3.28        0.66      6.94 o 
  -9   5   1       22.12       18.74      6.73 o 
  -8   5   1        0.03       -0.10      4.79 o 
  -7   5   1        6.44       10.14      3.57 o 
  -6   5   1        4.11        4.70      2.72 o 
  -5   5   1       74.54       72.70      4.54 o 
  -4   5   1       73.37       72.48     11.25 o 
  -3   5   1      181.01      172.54      5.70 o 
  -2   5   1      457.94      438.93      9.83 o 
  -1   5   1       46.84       41.08      2.87 o 
   0   5   1      708.00      686.88      8.69 o 
   1   5   1       88.76       94.60      4.79 o 
   2   5   1      131.14      132.96     10.11 o 
   3   5   1        1.91        5.34      1.85 o 
   4   5   1       43.54       38.18      6.73 o 
   5   5   1        5.04        8.81      3.19 o 
   6   5   1        0.23        0.93      5.76 o 
   7   5   1       24.93       27.18      4.26 o 
   8   5   1        2.64        4.30      7.87 o 
   9   5   1        9.02       14.45      4.04 o 
  10   5   1        0.03        4.21      4.29 o 
 -10   6   1        1.86        8.22      3.90 o 
  -9   6   1        3.25        5.90      4.13 o 
  -8   6   1        6.68        4.02      3.92 o 
  -7   6   1       12.83       16.55      4.24 o 
  -6   6   1      228.22      218.39      7.93 o 
  -5   6   1       12.41       15.11      6.87 o 
  -4   6   1      325.74      329.54      8.48 o 
  -3   6   1       25.18       25.44      3.14 o 
  -2   6   1        1.09        0.69      2.01 o 
  -1   6   1       22.02       23.46      2.70 o 
   0   6   1       66.33       59.52      3.81 o 
   1   6   1       24.08       19.38      3.02 o 
   2   6   1      392.24      378.36      8.05 o 
   3   6   1       22.77       20.04      3.06 o 
   4   6   1      183.87      183.75     12.65 o 
   5   6   1       90.81       92.42     14.61 o 
   6   6   1      417.62      391.40     14.92 o 
   7   6   1       31.32       33.29      5.76 o 
   8   6   1        9.74        5.35      3.85 o 
   9   6   1        0.41       -0.53      4.13 o 
  10   6   1        2.23        2.34      5.41 o 
 -10   7   1        0.43        2.32      4.68 o 
  -9   7   1        0.15        7.21      4.68 o 
  -8   7   1       20.20       25.03      4.51 o 
  -7   7   1       38.48       33.15      4.96 o 
  -6   7   1       49.78       58.87      4.80 o 
  -5   7   1        1.89        4.70      3.35 o 
  -4   7   1        3.45        2.02      3.33 o 
  -3   7   1       41.65       35.29      3.60 o 
  -2   7   1      182.01      162.28     11.19 o 
  -1   7   1       20.38       26.32      4.41 o 
   0   7   1      161.55      169.13     10.80 o 
   1   7   1        6.09        9.73      3.50 o 
   2   7   1       86.79       87.93      4.81 o 
   3   7   1      244.62      241.41     10.95 o 
   4   7   1        8.41       12.84      2.94 o 
   5   7   1       60.06       57.63      5.03 o 
   6   7   1       72.35       76.72      5.67 o 
   7   7   1        2.40        2.10      3.80 o 
   8   7   1        5.48       11.19      3.92 o 
   9   7   1        2.83       16.95      3.89 o 
  10   7   1        0.20        7.69      4.03 o 
  -9   8   1        3.42       -2.71      5.58 o 
  -8   8   1        3.25       -0.03      4.66 o 
  -7   8   1        0.41        1.19      5.34 o 
  -6   8   1       31.13       31.54      4.66 o 
  -5   8   1      492.74      489.76     19.31 o 
  -4   8   1        5.47        2.81      5.55 o 
  -3   8   1       18.01       20.71      3.14 o 
  -2   8   1       13.09        8.79      2.84 o 
  -1   8   1       99.49       96.84      5.01 o 
   0   8   1      446.21      433.83     12.85 o 
   1   8   1        0.00       -1.57      2.53 o 
   2   8   1       83.02       82.70      4.86 o 
   3   8   1        0.97        4.54      2.70 o 
   4   8   1        8.10        4.04      5.17 o 
   5   8   1       87.86       90.03      6.06 o 
   6   8   1      200.50      199.93     24.10 o 
   7   8   1       20.95       12.01      4.37 o 
   8   8   1        9.38        2.25      5.10 o 
   9   8   1        9.80       15.79      4.79 o 
  -9   9   1        8.33       10.66      5.78 o 
  -8   9   1        1.73        7.45      8.36 o 
  -7   9   1        0.03       -1.76      3.95 o 
  -6   9   1        4.62        3.83      3.70 o 
  -5   9   1       28.44       25.40      4.87 o 
  -4   9   1      170.07      171.16     16.32 o 
  -3   9   1        4.20        2.53      3.20 o 
  -2   9   1       81.09       83.80      5.30 o 
  -1   9   1      105.37       96.81      5.59 o 
   0   9   1       47.75       48.64      5.37 o 
   1   9   1        8.00       14.34      2.98 o 
   2   9   1       23.00       24.99      3.53 o 
   3   9   1       19.10       18.73      3.67 o 
   4   9   1      153.10      151.20      7.14 o 
   5   9   1      135.83      119.07      7.07 o 
   6   9   1        1.49       -1.12      4.12 o 
   7   9   1        7.94       11.65      3.88 o 
   8   9   1        0.00       -4.54      4.54 o 
   9   9   1        0.01        5.55      5.62 o 
  -8  10   1        1.73        4.52      4.56 o 
  -7  10   1        0.32        0.10      4.36 o 
  -6  10   1        0.22        3.35      3.26 o 
  -5  10   1       80.99       88.28      6.60 o 
  -4  10   1      158.08      159.33      7.93 o 
  -3  10   1       35.68       47.28      4.96 o 
  -2  10   1        1.08        1.20      7.39 o 
  -1  10   1       24.73       26.32      4.04 o 
   0  10   1        2.90        1.48      3.16 o 
   1  10   1        0.32        1.31      3.13 o 
   2  10   1        0.48        0.22      3.01 o 
   3  10   1       70.03       71.61      5.72 o 
   4  10   1        0.38       -1.50      3.78 o 
   5  10   1       53.63       61.54      5.92 o 
   6  10   1        1.85        4.41      3.87 o 
   7  10   1        2.41       -0.88      4.25 o 
   8  10   1        2.41       16.41      5.72 o 
  -8  11   1        1.88       -2.94      5.03 o 
  -7  11   1        1.71        8.05      4.51 o 
  -6  11   1        2.07       -2.05      4.47 o 
  -5  11   1        3.57       -3.57      4.54 o 
  -4  11   1       51.25       64.48      6.06 o 
  -3  11   1       14.03       19.25      3.89 o 
  -2  11   1       16.07       11.55      5.00 o 
  -1  11   1        1.04       -2.91      3.53 o 
   0  11   1        7.21        3.65      3.53 o 
   1  11   1        3.60        4.69      3.60 o 
   2  11   1        8.67       10.44      3.94 o 
   3  11   1        1.10        3.81      4.23 o 
   4  11   1       45.62       47.25      5.30 o 
   5  11   1       21.52       31.60      4.93 o 
   6  11   1        4.82        2.31      4.88 o 
   7  11   1        0.61        2.56      4.38 o 
   8  11   1        4.76       10.05      4.71 o 
  -7  12   1        1.00       -2.32      4.90 o 
  -6  12   1        5.15        2.72      5.12 o 
  -5  12   1        0.20        1.31      4.06 o 
  -4  12   1        1.16       -2.57      4.68 o 
  -3  12   1       12.17       11.09      4.53 o 
  -2  12   1        9.70       12.30      4.44 o 
  -1  12   1        1.05        1.64      6.00 o 
   0  12   1        1.78       -2.72      4.11 o 
   1  12   1       20.10       21.66      4.75 o 
   2  12   1       13.14       12.54      4.51 o 
   3  12   1        9.76        9.59      4.68 o 
   4  12   1        2.23        4.44      4.06 o 
   5  12   1        5.71        6.50      4.73 o 
   6  12   1        8.70       10.44      5.20 o 
   7  12   1        0.19       -4.50      4.50 o 
  -6  13   1        1.90        4.20      4.98 o 
  -5  13   1       14.63       16.76      7.42 o 
  -4  13   1        3.68       -3.96      5.41 o 
  -3  13   1        3.14        8.25      7.98 o 
  -2  13   1        0.06        7.64      8.01 o 
  -1  13   1        1.80       -0.91      4.88 o 
   0  13   1       15.80       21.83      5.97 o 
   1  13   1       13.22       17.58      7.25 o 
   2  13   1        0.64        6.91      4.61 o 
   3  13   1        4.36       -1.09      4.79 o 
   4  13   1        4.19        3.29      4.66 o 
   5  13   1        1.91       -3.06      4.95 o 
   6  13   1        2.16        1.20      5.65 o 
  -5  14   1        1.42       -2.01      4.99 o 
  -4  14   1        1.56       -3.64      7.67 o 
  -3  14   1        0.69        4.66      4.67 o 
  -2  14   1        0.52        4.01      8.85 o 
  -1  14   1        9.94       17.21      6.35 o 
   0  14   1        1.96        7.72     17.90 o 
   1  14   1        4.49        3.29      4.51 o 
   2  14   1        0.06        5.03      4.34 o 
   3  14   1        4.93       10.16      4.75 o 
   4  14   1        3.44        6.97      6.21 o 
   5  14   1        0.02       -0.34     10.02 o 
  -3  15   1        5.10       -2.40     12.28 o 
  -2  15   1        0.89        3.45      5.02 o 
  -1  15   1        0.01        3.92      4.66 o 
   0  15   1        7.97        6.39      4.72 o 
   1  15   1        4.83        2.19      4.90 o 
   2  15   1        0.04        0.79      5.05 o 
   3  15   1        0.17        3.12      6.14 o 
 -11   0   2        0.60        1.46      5.76 o 
 -10   0   2       23.44       32.26      6.80 o 
  -9   0   2       13.89       14.08      5.55 o 
  -8   0   2      108.55       93.58      8.89 o 
  -7   0   2      238.17      247.60     11.47 o 
  -6   0   2       22.14       18.73      3.96 o 
  -5   0   2      805.86      742.25     16.43 o 
  -4   0   2     1099.92     1232.23     17.70 o 
  -3   0   2      931.96     1100.43     14.82 o 
  -2   0   2      300.12      332.41      7.46 o 
  -1   0   2      230.42      268.18      6.00 o 
   0   0   2     5358.02     4129.79    104.28 o 
   1   0   2    10769.95    10288.69    170.54 o 
   2   0   2     5362.78     5701.96     31.47 o 
   3   0   2        7.93       12.42      2.91 o 
   4   0   2      320.04      366.67     10.65 o 
   5   0   2      266.11      258.98      9.94 o 
   6   0   2        0.25        1.46      3.19 o 
   7   0   2      361.20      339.75     13.98 o 
   8   0   2       33.47       27.89      6.52 o 
   9   0   2       51.46       54.13      8.33 o 
  10   0   2       45.44       58.01      8.33 o 
  11   0   2       22.16       26.99      7.35 o 
 -11   1   2        4.39       -3.11      4.96 o 
 -10   1   2        2.70        0.68      4.54 o 
  -9   1   2       84.59       63.69      6.71 o 
  -8   1   2      179.93      169.46      7.75 o 
  -7   1   2      470.57      488.92     12.74 o 
  -6   1   2       54.06       51.49      3.80 o 
  -5   1   2      126.49      147.87      9.83 o 
  -4   1   2       88.06       92.72      4.12 o 
  -3   1   2      557.88      597.21      7.86 o 
  -2   1   2     2303.75     2589.05     19.69 o 
  -1   1   2      173.84      150.86      5.71 o 
   0   1   2     3781.42     2676.13    895.54 o 
   1   1   2        1.03        3.18      1.83 o 
   2   1   2     1738.94     1869.80     90.61 o 
   3   1   2      190.82      173.83      5.11 o 
   4   1   2        0.54        4.22      1.82 o 
   5   1   2       24.32       23.29      4.44 o 
   6   1   2        2.20        1.64      2.62 o 
   7   1   2      180.25      167.01      7.83 o 
   8   1   2       55.31       56.08      5.37 o 
   9   1   2       39.98       43.58      5.39 o 
  10   1   2       19.13       20.54      4.90 o 
  11   1   2        0.02        3.74      4.66 o 
 -11   2   2        1.27       12.35      5.97 o 
 -10   2   2        1.91        4.20      7.53 o 
  -9   2   2       28.98       30.55      6.04 o 
  -8   2   2       47.08       43.51      5.11 o 
  -7   2   2       95.76      102.18      5.69 o 
  -6   2   2       64.81       53.87      5.45 o 
  -5   2   2       78.74       71.31      4.32 o 
  -4   2   2       33.00       37.78      3.13 o 
  -3   2   2      409.49      449.29     17.82 o 
  -2   2   2     2089.18     2323.70     52.96 o 
  -1   2   2       84.84       79.60      3.07 o 
   0   2   2      931.39      782.14     60.64 o 
   1   2   2     3765.97     2555.24   1049.04 o 
   2   2   2      280.19      244.85     30.90 o 
   3   2   2     1049.64     1075.84     23.65 o 
   4   2   2       22.51       22.70      3.40 o 
   5   2   2       32.27       34.36      3.78 o 
   6   2   2      136.16      123.76      7.33 o 
   7   2   2        5.39        4.10      4.37 o 
   8   2   2        3.43        7.63      6.87 o 
   9   2   2        6.43       20.50      9.37 o 
  10   2   2       62.45       62.82      7.04 o 
  11   2   2        0.01       11.92      3.74 o 
 -11   3   2        2.47       13.06      4.47 o 
 -10   3   2        1.28        3.42      4.07 o 
  -9   3   2      118.22      122.35     13.09 o 
  -8   3   2      102.02      109.20      6.64 o 
  -7   3   2       21.90       23.18      3.90 o 
  -6   3   2        2.21       -0.33      4.37 o 
  -5   3   2      646.43      640.05     11.72 o 
  -4   3   2     1257.74     1442.57     14.35 o 
  -3   3   2      327.80      355.26      7.26 o 
  -2   3   2      468.24      478.98      7.32 o 
  -1   3   2       15.23       15.37      1.79 o 
   0   3   2      319.13      261.15      7.60 o 
   1   3   2     3294.67     2580.53    737.88 o 
   2   3   2      657.65      586.10     67.08 o 
   3   3   2      618.59      619.81     60.99 o 
   4   3   2       67.25       63.94      3.78 o 
   5   3   2       30.85       31.09      5.93 o 
   6   3   2       38.99       35.89      6.04 o 
   7   3   2        0.08        2.93      2.97 o 
   8   3   2        2.54        5.25      3.92 o 
   9   3   2        9.15        7.54      4.83 o 
  10   3   2       13.59        9.16      5.61 o 
  11   3   2       22.98       28.30      5.88 o 
 -11   4   2        0.29        2.89      4.33 o 
 -10   4   2        7.18        4.06      4.64 o 
  -9   4   2        7.15       12.58      4.15 o 
  -8   4   2       87.57       82.95      5.91 o 
  -7   4   2       11.48       11.51      3.58 o 
  -6   4   2       17.28       24.60      3.91 o 
  -5   4   2      307.12      331.48      8.41 o 
  -4   4   2        6.23        4.30      2.01 o 
  -3   4   2      462.96      480.15      8.80 o 
  -2   4   2      217.18      232.32      5.75 o 
  -1   4   2       35.73       33.65      5.27 o 
   0   4   2      604.79      575.19     15.49 o 
   1   4   2      733.27      703.81     59.18 o 
   2   4   2      982.20      895.65     60.64 o 
   3   4   2      424.07      423.20     24.81 o 
   4   4   2      512.86      465.28     31.78 o 
   5   4   2       17.64       18.28      3.15 o 
   6   4   2        0.00        4.48      3.23 o 
   7   4   2       79.33       86.13     14.54 o 
   8   4   2       13.28        2.91      3.99 o 
   9   4   2        5.37        7.60      3.80 o 
  10   4   2       10.21       13.26      6.28 o 
 -10   5   2        7.08        6.69      4.81 o 
  -9   5   2        3.58        0.00      4.44 o 
  -8   5   2        5.45        9.03      4.12 o 
  -7   5   2       36.61       31.30      4.29 o 
  -6   5   2       42.53       41.17      4.20 o 
  -5   5   2       29.60       21.21      5.17 o 
  -4   5   2       41.67       47.10      3.55 o 
  -3   5   2      721.31      742.22     11.29 o 
  -2   5   2      101.47       98.44      4.34 o 
  -1   5   2      649.67      585.34      9.19 o 
   0   5   2       14.10       14.95      2.23 o 
   1   5   2      770.01      759.38     31.00 o 
   2   5   2      980.16     1018.15     43.49 o 
   3   5   2       66.23       61.87      4.07 o 
   4   5   2      356.18      356.28      8.63 o 
   5   5   2        0.15        2.09      2.67 o 
   6   5   2        0.00       -1.82      3.68 o 
   7   5   2       18.38       16.22      7.63 o 
   8   5   2        9.43        9.39      8.67 o 
   9   5   2       17.21       11.83      4.73 o 
  10   5   2        0.31        2.85      4.40 o 
 -10   6   2        4.09        2.32      5.48 o 
  -9   6   2        0.85       -1.99      4.23 o 
  -8   6   2       10.76        7.67      4.30 o 
  -7   6   2       55.17       57.08      9.61 o 
  -6   6   2        0.32        0.14      4.47 o 
  -5   6   2        8.23        6.58      2.74 o 
  -4   6   2        1.47        1.55      5.27 o 
  -3   6   2      240.54      230.34      7.03 o 
  -2   6   2       68.43       71.83      4.27 o 
  -1   6   2        9.90       10.71      2.55 o 
   0   6   2       96.04       99.79      9.41 o 
   1   6   2     1380.87     1409.38     14.44 o 
   2   6   2      127.84      123.42      5.18 o 
   3   6   2      601.93      541.48     23.96 o 
   4   6   2       85.57       74.67      4.86 o 
   5   6   2       40.69       46.95      4.34 o 
   6   6   2       16.05       14.34      3.71 o 
   7   6   2      123.64      126.74      7.57 o 
   8   6   2        6.54        8.47      3.78 o 
   9   6   2        0.01       -1.36     10.23 o 
  10   6   2        0.57        2.68      4.65 o 
 -10   7   2        1.19        3.59      4.72 o 
  -9   7   2       18.54       20.68      6.76 o 
  -8   7   2       27.17       23.61      7.01 o 
  -7   7   2       15.33       18.09      3.97 o 
  -6   7   2        1.94        6.02      3.36 o 
  -5   7   2        7.71        6.78      4.30 o 
  -4   7   2       37.78       29.57      3.74 o 
  -3   7   2       23.50       20.25      3.31 o 
  -2   7   2       14.65       15.37      4.75 o 
  -1   7   2       59.50       72.80      7.98 o 
   0   7   2       85.07       67.31      4.37 o 
   1   7   2      372.91      366.90      8.73 o 
   2   7   2      173.12      168.83     11.08 o 
   3   7   2       12.35        7.78      3.92 o 
   4   7   2        0.23        0.76      3.92 o 
   5   7   2       45.81       47.01      4.53 o 
   6   7   2       21.59       19.91      4.53 o 
   7   7   2       32.00       32.47      5.37 o 
   8   7   2        2.28        4.02      8.95 o 
   9   7   2        0.82        4.02      8.98 o 
  10   7   2        0.79        3.79      5.03 o 
  -9   8   2       23.42       32.08      5.33 o 
  -8   8   2        6.99        7.79      4.96 o 
  -7   8   2       13.95       13.47      4.33 o 
  -6   8   2       16.45       29.04      4.42 o 
  -5   8   2      119.75      125.68      6.63 o 
  -4   8   2        3.78       -0.55      5.58 o 
  -3   8   2       20.63       24.16      3.61 o 
  -2   8   2       18.01       16.02      3.55 o 
  -1   8   2       29.42       30.88      3.54 o 
   0   8   2       43.74       43.36      3.89 o 
   1   8   2       80.96       76.48     12.88 o 
   2   8   2        7.15        9.32      2.75 o 
   3   8   2       51.47       54.19      5.55 o 
   4   8   2       39.89       42.98      4.58 o 
   5   8   2       70.91       56.63      5.35 o 
   6   8   2      189.16      181.07      9.18 o 
   7   8   2        7.19        0.80      4.45 o 
   8   8   2        1.72        0.08      6.17 o 
   9   8   2        0.00        4.73      4.36 o 
  -9   9   2        0.04        1.78      6.04 o 
  -8   9   2        0.15        2.41      4.31 o 
  -7   9   2        1.52        2.29      3.62 o 
  -6   9   2        1.67       -3.04      5.58 o 
  -5   9   2       96.09      106.59      6.63 o 
  -4   9   2       14.22        4.95      6.83 o 
  -3   9   2       31.11       39.03      4.34 o 
  -2   9   2       22.58       25.08      3.85 o 
  -1   9   2       15.69       11.66      4.65 o 
   0   9   2        0.00       -1.77      2.77 o 
   1   9   2      102.55      100.82      5.79 o 
   2   9   2        2.17        4.52      2.84 o 
   3   9   2       41.90       42.31      4.24 o 
   4   9   2       57.61       65.00      5.57 o 
   5   9   2        4.44        9.05      3.53 o 
   6   9   2       20.41       26.93      5.13 o 
   7   9   2        5.47        5.52      4.46 o 
   8   9   2        0.58       -2.07      4.66 o 
   9   9   2        0.56        4.09      7.63 o 
  -8  10   2       12.78        4.74      6.49 o 
  -7  10   2        3.23        0.15      8.91 o 
  -6  10   2        4.03        9.47      3.88 o 
  -5  10   2        0.80       -2.45      4.07 o 
  -4  10   2      155.39      157.90      7.66 o 
  -3  10   2       58.01       66.81      7.22 o 
  -2  10   2        3.77        4.24      3.38 o 
  -1  10   2        0.29        1.14      2.85 o 
   0  10   2        0.60       -1.24      2.91 o 
   1  10   2       11.56       17.39      3.57 o 
   2  10   2       23.38       21.48      3.95 o 
   3  10   2        0.75        4.79      4.41 o 
   4  10   2        3.75        3.03      3.61 o 
   5  10   2       29.56       20.16      4.61 o 
   6  10   2        1.53       -4.34      4.34 o 
   7  10   2        0.01       -0.30      4.41 o 
   8  10   2        0.00        0.67      4.33 o 
  -8  11   2        7.04        5.93      5.18 o 
  -7  11   2        0.46       -3.38      4.44 o 
  -6  11   2        0.16        2.84      6.21 o 
  -5  11   2        1.95       -0.18      4.63 o 
  -4  11   2       86.96       77.41     15.96 o 
  -3  11   2       19.16       13.62      4.57 o 
  -2  11   2       13.39       11.81      4.09 o 
  -1  11   2        0.09        7.69      2.93 o 
   0  11   2       10.34       19.90      4.47 o 
   1  11   2        3.69        3.04      3.91 o 
   2  11   2       21.46       20.64      4.48 o 
   3  11   2        0.10        3.55      3.69 o 
   4  11   2        0.12       -4.41      4.41 o 
   5  11   2       25.04       26.16      5.22 o 
   6  11   2       15.18       13.76      4.76 o 
   7  11   2        1.07        4.19      5.41 o 
  -7  12   2        0.17       -0.91     10.30 o 
  -6  12   2        0.32        0.59      4.76 o 
  -5  12   2        0.15        3.70      7.60 o 
  -4  12   2       27.73       18.09     11.83 o 
  -3  12   2      128.75      135.50      8.00 o 
  -2  12   2        6.56        2.92      4.86 o 
  -1  12   2        0.08        1.63      4.14 o 
   0  12   2       13.08       11.78      3.99 o 
   1  12   2        3.53        8.39      5.06 o 
   2  12   2       15.35       15.94      4.23 o 
   3  12   2        6.85        5.11      4.28 o 
   4  12   2        0.87        5.00      3.97 o 
   5  12   2        0.43        0.36      4.10 o 
   6  12   2        1.28       -4.20      4.94 o 
   7  12   2        0.04        4.96      4.76 o 
  -6  13   2        0.11       -4.41      5.37 o 
  -5  13   2        0.91        5.46     10.09 o 
  -4  13   2        4.53        8.49      4.55 o 
  -3  13   2        9.56        5.25      5.02 o 
  -2  13   2        1.71       -0.01      4.22 o 
  -1  13   2        2.29       -2.81      7.11 o 
   0  13   2        2.27        3.90      4.39 o 
   1  13   2        0.39       -0.91      4.13 o 
   2  13   2        3.61        0.09      7.28 o 
   3  13   2        1.07       -4.47      4.47 o 
   4  13   2        7.00       12.13      4.58 o 
   5  13   2        2.34       -1.38      5.10 o 
   6  13   2        5.08        7.96     11.24 o 
  -4  14   2        0.69        5.33      4.66 o 
  -3  14   2        3.90        4.59      5.09 o 
  -2  14   2       18.96       28.55      5.62 o 
  -1  14   2       10.09       14.29      4.60 o 
   0  14   2        0.46       -4.98      5.76 o 
   1  14   2        0.10       -4.81      4.81 o 
   2  14   2        7.06        8.48      4.89 o 
   3  14   2        0.41      -10.06     10.06 o 
   4  14   2        0.00       -2.42      4.51 o 
  -2  15   2        7.23       12.56      4.51 o 
  -1  15   2        0.39        9.47      4.38 o 
   0  15   2        0.27        5.05      4.37 o 
   1  15   2        0.03        2.00      4.89 o 
   2  15   2        0.40       -3.54      5.09 o 
 -11   1   3        0.45       -4.37      4.37 o 
 -10   1   3        3.65        3.73      4.34 o 
  -9   1   3       27.12       28.12      4.72 o 
  -8   1   3       57.46       55.40      5.34 o 
  -7   1   3      416.68      381.47     10.77 o 
  -6   1   3        0.00       -0.66      2.50 o 
  -5   1   3        8.59        3.64      2.28 o 
  -4   1   3      632.33      604.94     16.19 o 
  -3   1   3       80.08       86.10      3.88 o 
  -2   1   3      111.10      120.39      7.82 o 
  -1   1   3      453.66      407.49    155.44 o 
   0   1   3       21.50        9.12      1.57 o 
   1   1   3     4241.22     3395.40   1121.60 o 
   2   1   3      563.35      567.11     32.56 o 
   3   1   3       35.95       37.07      3.57 o 
   4   1   3        6.30        4.73      2.13 o 
   5   1   3        0.70        3.03      2.02 o 
   6   1   3       63.00       63.04      4.39 o 
   7   1   3       37.32       41.11      4.46 o 
   8   1   3        0.45       -3.69     11.38 o 
   9   1   3        2.44        3.64      9.12 o 
  10   1   3       19.94        7.60     10.03 o 
 -11   2   3        1.60       -5.75      8.05 o 
 -10   2   3        4.16       10.53      4.64 o 
  -9   2   3       49.98       45.28      5.16 o 
  -8   2   3       13.08       12.56      4.24 o 
  -7   2   3       38.98       37.12      4.34 o 
  -6   2   3       17.34       14.35      2.87 o 
  -5   2   3        8.37        6.93      2.72 o 
  -4   2   3      288.39      354.95      8.02 o 
  -3   2   3      251.24      270.78     10.12 o 
  -2   2   3      175.09      189.97      5.26 o 
  -1   2   3       41.66       42.91      2.48 o 
   0   2   3       13.80        6.57      4.72 o 
   1   2   3      234.65      136.84     86.50 o 
   2   2   3      322.45      231.18     73.27 o 
   3   2   3     1098.74     1081.64     33.79 o 
   4   2   3       93.60       98.41      5.66 o 
   5   2   3       92.45       84.60      4.76 o 
   6   2   3       68.19       69.98      5.05 o 
   7   2   3        7.28       11.96      3.60 o 
   8   2   3        0.83        9.27      2.57 o 
   9   2   3       25.17       27.37      5.15 o 
  10   2   3        1.73       12.44      4.21 o 
 -10   3   3        7.09        5.88      4.68 o 
  -9   3   3       22.98       28.51      6.66 o 
  -8   3   3        4.59        1.58      3.70 o 
  -7   3   3       67.86       63.08      6.07 o 
  -6   3   3        0.86       -1.29      2.48 o 
  -5   3   3       14.00       14.21      3.01 o 
  -4   3   3        2.73       16.19      4.58 o 
  -3   3   3     1290.95     1438.88     31.84 o 
  -2   3   3      112.21      127.40      4.39 o 
  -1   3   3      817.88      822.73     10.72 o 
   0   3   3       11.59       -1.44      3.64 o 
   1   3   3       33.47       19.32      6.00 o 
   2   3   3      425.74      347.18    120.87 o 
   3   3   3       20.63       31.42      3.40 o 
   4   3   3        3.80        4.33      5.03 o 
   5   3   3       66.01       74.67      7.43 o 
   6   3   3       14.73       13.88      4.37 o 
   7   3   3        0.29        3.11      2.68 o 
   8   3   3        2.41       -3.17      4.68 o 
   9   3   3        2.55        2.96      4.50 o 
  10   3   3       12.22       13.07      8.15 o 
 -10   4   3        0.08       -0.16      4.61 o 
  -9   4   3        0.67        2.53      4.29 o 
  -8   4   3       11.58       10.73      3.65 o 
  -7   4   3       37.87       47.44      4.61 o 
  -6   4   3       14.83       20.30      4.41 o 
  -5   4   3       20.49       16.58      3.01 o 
  -4   4   3      289.51      292.35      7.87 o 
  -3   4   3        3.32        3.62      3.16 o 
  -2   4   3      140.38      164.82      5.38 o 
  -1   4   3       11.47       13.97      2.23 o 
   0   4   3      104.63       97.12     13.68 o 
   1   4   3       23.70       19.87      4.23 o 
   2   4   3      144.35      111.72     18.03 o 
   3   4   3       33.26       25.82      3.16 o 
   4   4   3      232.70      234.85      7.25 o 
   5   4   3        3.63        2.16      2.86 o 
   6   4   3       88.10       79.99      6.35 o 
   7   4   3       20.11       24.47      4.26 o 
   8   4   3       26.47       22.15      5.38 o 
   9   4   3        0.53       -3.68      5.17 o 
  10   4   3        0.00       -0.11      4.48 o 
 -10   5   3        8.25        4.35      5.18 o 
  -9   5   3        0.01        4.36      7.42 o 
  -8   5   3       55.32       68.11      8.78 o 
  -7   5   3       41.90       50.10      4.68 o 
  -6   5   3       15.47       14.86      3.55 o 
  -5   5   3       29.64       26.81      3.19 o 
  -4   5   3       86.35       96.68      5.03 o 
  -3   5   3      382.75      403.73      8.96 o 
  -2   5   3       42.94       48.16      3.41 o 
  -1   5   3       46.11       46.93      3.24 o 
   0   5   3       57.11       59.70      3.80 o 
   1   5   3      258.26      229.88      6.52 o 
   2   5   3      656.48      604.36     39.26 o 
   3   5   3        2.20        4.06      2.74 o 
   4   5   3        3.36        1.43      3.26 o 
   5   5   3        5.77        4.15      2.84 o 
   6   5   3       14.94       22.31      3.97 o 
   7   5   3       60.01       66.28      9.37 o 
   8   5   3       15.46       27.30      8.53 o 
   9   5   3        1.30        1.73      5.97 o 
  10   5   3        2.78        1.89      4.96 o 
 -10   6   3        0.49       -0.37      4.19 o 
  -9   6   3        0.37        5.66      5.03 o 
  -8   6   3       21.54       22.47      5.04 o 
  -7   6   3        0.44        0.91      5.86 o 
  -6   6   3       10.85       15.70      3.77 o 
  -5   6   3        7.63        3.40      4.44 o 
  -4   6   3       68.79       61.63      4.32 o 
  -3   6   3        0.69       -2.37      3.99 o 
  -2   6   3       16.47       20.72      6.42 o 
  -1   6   3       29.04       26.62      3.04 o 
   0   6   3       27.05       25.92      3.49 o 
   1   6   3        1.94        2.76      3.09 o 
   2   6   3        1.62       -1.65      2.49 o 
   3   6   3       18.64       18.10      4.00 o 
   4   6   3      169.25      157.38     11.25 o 
   5   6   3       48.96       42.47      4.74 o 
   6   6   3       24.90       19.17      6.11 o 
   7   6   3      166.93      163.83     12.64 o 
   8   6   3        4.13        0.93      4.44 o 
   9   6   3        0.45       -0.38      3.85 o 
  10   6   3        0.29       -0.88      4.58 o 
  -9   7   3        1.43       -2.66      4.67 o 
  -8   7   3        1.01       -2.31      3.92 o 
  -7   7   3       14.56       22.05      4.56 o 
  -6   7   3       11.99       18.43      3.35 o 
  -5   7   3       37.21       32.22      3.86 o 
  -4   7   3      124.54      136.05     11.25 o 
  -3   7   3      122.79      110.87      5.71 o 
  -2   7   3      714.18      675.89     12.28 o 
  -1   7   3        0.47       -1.08      2.46 o 
   0   7   3       22.17       15.38      4.41 o 
   1   7   3      101.87      106.24      5.76 o 
   2   7   3      117.02      113.09      6.28 o 
   3   7   3      118.97      108.17      5.91 o 
   4   7   3       20.91       19.53      4.02 o 
   5   7   3       43.54       41.02      8.40 o 
   6   7   3       38.32       35.40      5.02 o 
   7   7   3       14.14       19.77      6.07 o 
   8   7   3       27.74       30.93      5.44 o 
   9   7   3        1.47        1.06      4.86 o 
  -9   8   3        0.33       -2.84      4.93 o 
  -8   8   3       13.91       15.03      4.57 o 
  -7   8   3        5.19        5.78      4.36 o 
  -6   8   3       13.72       10.86      3.38 o 
  -5   8   3        0.24       -3.75      3.75 o 
  -4   8   3        0.16       -1.10      3.16 o 
  -3   8   3       77.42       72.45      5.12 o 
  -2   8   3       40.44       37.05      4.29 o 
  -1   8   3        1.52        1.97      3.47 o 
   0   8   3        3.71        7.93      3.82 o 
   1   8   3        0.18        0.69      3.50 o 
   2   8   3       41.95       47.07      4.31 o 
   3   8   3        0.42       -1.34      3.27 o 
   4   8   3       26.81       21.85      5.10 o 
   5   8   3       46.04       56.47      5.52 o 
   6   8   3        9.36        2.83      4.44 o 
   7   8   3       12.72       15.36      4.58 o 
   8   8   3        1.27       -3.50      5.79 o 
   9   8   3        0.31       -5.97      9.82 o 
  -9   9   3       14.28       19.36      7.63 o 
  -8   9   3        2.20       -0.98      4.23 o 
  -7   9   3        4.33        5.41      5.72 o 
  -6   9   3        5.27        7.17      4.23 o 
  -5   9   3       18.24       19.24      3.96 o 
  -4   9   3        0.37        0.55      4.23 o 
  -3   9   3      491.89      493.00     12.32 o 
  -2   9   3        3.67        0.53      3.36 o 
  -1   9   3       45.10       47.57      5.86 o 
   0   9   3        1.08       -3.09      3.12 o 
   1   9   3       13.12       15.62      3.53 o 
   2   9   3        0.25        5.28      4.02 o 
   3   9   3       57.51       58.61      9.23 o 
   4   9   3       28.95       36.45      6.83 o 
   5   9   3       19.10       21.05      4.05 o 
   6   9   3        2.92        0.91      4.59 o 
   7   9   3        7.31       10.77     10.44 o 
   8   9   3        0.53       -0.65      4.87 o 
  -8  10   3        0.46       -5.34      8.22 o 
  -7  10   3        0.35        1.23      4.16 o 
  -6  10   3        1.98        2.65      3.86 o 
  -5  10   3       14.21       18.58      4.28 o 
  -4  10   3      144.03      131.06      8.15 o 
  -3  10   3        0.57        5.87      4.86 o 
  -2  10   3      136.52      140.42      7.46 o 
  -1  10   3       41.11       44.70      5.20 o 
   0  10   3       32.91       39.88      5.20 o 
   1  10   3        2.70        3.13      3.85 o 
   2  10   3       19.01       18.05      4.19 o 
   3  10   3       12.34       14.97      3.90 o 
   4  10   3       18.10       15.31      4.68 o 
   5  10   3        0.26        3.00      3.99 o 
   6  10   3        4.69        5.77      4.44 o 
   7  10   3        1.53        1.07      4.56 o 
   8  10   3        0.15        5.88      4.51 o 
  -7  11   3        0.00       -4.71      4.71 o 
  -6  11   3        3.10        2.41      4.20 o 
  -5  11   3        5.39        8.13      4.37 o 
  -4  11   3        3.06        5.45      4.64 o 
  -3  11   3        0.54        3.60      4.06 o 
  -2  11   3       30.88       37.36      5.12 o 
  -1  11   3       17.42       15.99      4.21 o 
   0  11   3        9.89       12.39      3.98 o 
   1  11   3        3.63       -4.30      6.94 o 
   2  11   3        0.31        1.21      3.68 o 
   3  11   3        1.90       -4.21      4.21 o 
   4  11   3        0.01        4.54      6.00 o 
   5  11   3        8.54        0.31      4.89 o 
   6  11   3       18.05       30.10     10.37 o 
   7  11   3        6.65       15.31      7.46 o 
  -6  12   3        0.87       -3.55     10.58 o 
  -5  12   3        5.14        3.05      7.18 o 
  -4  12   3        5.23       11.59      5.17 o 
  -3  12   3       29.13       35.06      5.62 o 
  -2  12   3        0.09       -3.49      6.24 o 
  -1  12   3       26.28       33.19      5.20 o 
   0  12   3       15.78       15.57      5.83 o 
   1  12   3        0.79       -4.24      4.24 o 
   2  12   3        5.51        3.27      4.21 o 
   3  12   3       31.47       36.77      5.90 o 
   4  12   3        3.80       -3.86      5.90 o 
   5  12   3        0.03        4.52      4.44 o 
   6  12   3        0.15       -1.75      7.42 o 
  -5  13   3        0.70       -4.20     11.52 o 
  -4  13   3        0.17       -4.26      4.26 o 
  -3  13   3        1.18        5.37      4.34 o 
  -2  13   3        0.26        1.95      4.39 o 
  -1  13   3        7.46        4.20      5.13 o 
   0  13   3        1.64        1.71      4.36 o 
   1  13   3        1.43        8.97      3.97 o 
   2  13   3        1.94        3.62     16.79 o 
   3  13   3        0.99       -1.38      4.83 o 
   4  13   3        0.31       -3.62      4.80 o 
   5  13   3        2.52        8.26      4.82 o 
  -4  14   3        0.01        0.84      4.90 o 
  -3  14   3        0.37        0.86      6.63 o 
  -2  14   3        2.62       10.37      4.11 o 
  -1  14   3        1.58        8.19      4.23 o 
   0  14   3        0.71        5.04      4.79 o 
   1  14   3        3.39        7.27      4.58 o 
   2  14   3       12.79        9.63      5.19 o 
   3  14   3        3.12        7.11      4.82 o 
  -1  15   3        0.02        3.72      4.76 o 
   0  15   3        0.33       -2.49      5.00 o 
   1  15   3        0.99       -4.65      6.59 o 
 -10   0   4        0.93       18.18      5.27 o 
  -9   0   4       22.45       16.10      7.15 o 
  -8   0   4       85.23       88.91      9.44 o 
  -7   0   4      392.53      401.72     15.37 o 
  -6   0   4        5.46        2.91      4.37 o 
  -5   0   4       32.81       30.05      4.65 o 
  -4   0   4       66.73       62.54      6.94 o 
  -3   0   4       16.32       12.14      2.98 o 
  -2   0   4        8.93        8.12      2.84 o 
  -1   0   4     1326.14     1553.93     19.57 o 
   0   0   4      284.46      286.07      9.54 o 
   1   0   4      814.83      883.88     14.98 o 
   2   0   4       70.48       66.72      5.62 o 
   3   0   4      105.33      119.37      6.87 o 
   4   0   4       77.75       80.60      6.39 o 
   5   0   4       25.20       24.08      4.93 o 
   6   0   4       30.61       31.50      5.55 o 
   7   0   4      104.93      102.33      9.65 o 
   8   0   4       10.11        7.35      6.24 o 
   9   0   4        6.88       13.53      5.55 o 
  10   0   4       16.76       21.09      6.87 o 
 -10   1   4        0.95        2.74      4.47 o 
  -9   1   4        4.57        7.08      8.08 o 
  -8   1   4      230.36      238.19     18.30 o 
  -7   1   4       57.01       51.23      6.25 o 
  -6   1   4      640.58      601.05     12.56 o 
  -5   1   4       68.16       73.77      5.38 o 
  -4   1   4      225.03      229.24     12.72 o 
  -3   1   4       92.78       93.36      4.32 o 
  -2   1   4        1.26        7.01      1.67 o 
  -1   1   4       24.62       43.58      8.81 o 
   0   1   4      592.67      541.01      8.99 o 
   1   1   4      327.46      298.85      6.84 o 
   2   1   4      425.27      464.96      8.84 o 
   3   1   4      623.44      643.39     17.86 o 
   4   1   4      192.90      225.35      7.07 o 
   5   1   4        3.00        3.49      2.67 o 
   6   1   4        2.28        4.77      6.14 o 
   7   1   4       21.59       13.87      4.13 o 
   8   1   4       18.03       18.19      4.75 o 
   9   1   4        8.07       15.72      4.73 o 
  10   1   4        1.04       -0.27      5.10 o 
 -10   2   4        6.96        2.08      4.68 o 
  -9   2   4        2.28        3.27      3.50 o 
  -8   2   4        0.47       -1.69      3.78 o 
  -7   2   4       45.27       51.96     10.24 o 
  -6   2   4      327.65      329.43      9.31 o 
  -5   2   4       29.24       33.45      3.35 o 
  -4   2   4       43.39       44.62      8.33 o 
  -3   2   4       17.83       12.84      3.09 o 
  -2   2   4      164.88      175.04      5.55 o 
  -1   2   4        0.09       -0.05      1.44 o 
   0   2   4       56.85       60.31      3.57 o 
   1   2   4      509.00      505.20      9.00 o 
   2   2   4      916.95      964.01     12.23 o 
   3   2   4       10.93       21.62      5.52 o 
   4   2   4       40.37       43.18      6.21 o 
   5   2   4        0.14        4.16      2.95 o 
   6   2   4        3.30        5.42      3.33 o 
   7   2   4       31.57       30.00      4.81 o 
   8   2   4       20.16       24.87      4.56 o 
   9   2   4        2.21        2.27      4.10 o 
  10   2   4        1.53        5.17      4.63 o 
 -10   3   4        0.09        0.18      7.91 o 
  -9   3   4        4.79        1.29      4.56 o 
  -8   3   4        2.83       -4.04      4.04 o 
  -7   3   4      201.08      233.83     16.71 o 
  -6   3   4        0.49        5.41      6.21 o 
  -5   3   4       11.70       15.22      2.87 o 
  -4   3   4        2.88        1.38      2.11 o 
  -3   3   4      192.85      190.50      8.58 o 
  -2   3   4      461.12      437.48     15.47 o 
  -1   3   4      200.18      184.11     32.78 o 
   0   3   4      105.43       98.11     24.62 o 
   1   3   4       19.57       20.22      5.83 o 
   2   3   4      729.01      644.93     32.97 o 
   3   3   4     1189.08     1206.57     15.53 o 
   4   3   4        3.32        9.31      7.70 o 
   5   3   4        0.86        1.10      2.60 o 
   6   3   4       21.90       28.07      3.73 o 
   7   3   4       45.68       49.67      5.16 o 
   8   3   4        7.66       16.12      6.21 o 
   9   3   4        4.58        5.29      5.05 o 
  10   3   4        0.03       -5.11     10.09 o 
 -10   4   4        2.22       -3.35      5.52 o 
  -9   4   4        0.43       -4.04      4.04 o 
  -8   4   4       19.52       19.45      4.46 o 
  -7   4   4       77.28       79.90      7.57 o 
  -6   4   4      227.45      236.65      8.84 o 
  -5   4   4       62.16       60.87      4.31 o 
  -4   4   4        7.34        5.33      5.86 o 
  -3   4   4      620.83      641.50     11.51 o 
  -2   4   4      269.15      277.10      8.69 o 
  -1   4   4       10.07       12.03      1.97 o 
   0   4   4        5.77        8.46      2.11 o 
   1   4   4       11.96        9.88      2.56 o 
   2   4   4      390.13      390.46     22.14 o 
   3   4   4      283.71      280.04      8.03 o 
   4   4   4       42.27       46.17      4.27 o 
   5   4   4       91.34       78.74      5.77 o 
   6   4   4       39.53       40.80      6.18 o 
   7   4   4        1.18       -3.83      3.83 o 
   8   4   4       51.11       50.98      8.19 o 
   9   4   4        0.12       -4.52      4.52 o 
  10   4   4        0.24       -1.01      6.49 o 
 -10   5   4       15.49        9.74      5.95 o 
  -9   5   4       17.83       18.28      4.92 o 
  -8   5   4        2.00        2.07      3.94 o 
  -7   5   4        0.03       -0.55      3.99 o 
  -6   5   4       33.00       44.86     12.25 o 
  -5   5   4        5.08        3.49      4.34 o 
  -4   5   4        5.18        6.36      2.66 o 
  -3   5   4        6.35        6.26      2.55 o 
  -2   5   4      190.46      181.45      6.53 o 
  -1   5   4      298.90      290.65     26.08 o 
   0   5   4       66.80       63.42      4.04 o 
   1   5   4       48.92       44.64      3.75 o 
   2   5   4      174.79      179.44     18.90 o 
   3   5   4       19.93       11.65      3.85 o 
   4   5   4        7.23        8.46      3.04 o 
   5   5   4        6.09        8.23      3.70 o 
   6   5   4       32.54       27.41      4.72 o 
   7   5   4        3.74        4.68      3.78 o 
   8   5   4        8.10       10.34      4.71 o 
   9   5   4        8.82       13.94      4.87 o 
  -9   6   4        7.56        4.40      4.86 o 
  -8   6   4        7.26        2.65      4.16 o 
  -7   6   4      243.66      207.51     11.98 o 
  -6   6   4       42.50       46.93      4.86 o 
  -5   6   4        2.93        6.45      2.98 o 
  -4   6   4       11.01        4.24      2.99 o 
  -3   6   4      150.31      154.73      6.56 o 
  -2   6   4      143.73      153.11      5.86 o 
  -1   6   4       77.44       80.56      4.60 o 
   0   6   4        1.77       -0.75      2.54 o 
   1   6   4        9.61        8.76      2.70 o 
   2   6   4        3.29       -0.45      2.68 o 
   3   6   4        0.06        0.99      2.52 o 
   4   6   4       12.05        9.90      4.09 o 
   5   6   4        1.27        4.95      3.31 o 
   6   6   4        0.31        1.55      3.43 o 
   7   6   4        7.12        7.34      4.18 o 
   8   6   4        1.40        2.88      4.49 o 
   9   6   4        8.73       11.27      4.98 o 
  -9   7   4        0.07       -3.58      4.63 o 
  -8   7   4        4.59        5.33      4.48 o 
  -7   7   4       13.61       18.24      4.73 o 
  -6   7   4        7.59        5.71      3.82 o 
  -5   7   4        6.92        3.23      7.67 o 
  -4   7   4       29.47       31.30      4.15 o 
  -3   7   4        0.09        1.30      5.27 o 
  -2   7   4       29.07       33.32      5.20 o 
  -1   7   4       34.04       31.58      3.90 o 
   0   7   4       88.84       83.02      4.89 o 
   1   7   4        0.03        2.67      3.12 o 
   2   7   4       21.40       23.26      7.67 o 
   3   7   4       56.44       68.04      5.00 o 
   4   7   4       18.10       19.49      3.53 o 
   5   7   4        7.21       12.05      3.60 o 
   6   7   4       26.53       18.96      5.13 o 
   7   7   4        4.25       20.57      3.99 o 
   8   7   4       15.95       20.78     13.67 o 
   9   7   4        0.20       -6.80      6.80 o 
  -9   8   4        1.58       -3.62      5.05 o 
  -8   8   4        2.72        9.63      4.41 o 
  -7   8   4        1.22       -4.24      4.24 o 
  -6   8   4       41.11       39.62     14.40 o 
  -5   8   4        0.92        3.82      5.58 o 
  -4   8   4        3.53       -1.15      3.50 o 
  -3   8   4       57.92       48.23      4.64 o 
  -2   8   4        5.08        3.73      4.16 o 
  -1   8   4        4.35        0.90      3.28 o 
   0   8   4        8.39        3.43      3.60 o 
   1   8   4       66.47       73.23      7.39 o 
   2   8   4       37.08       36.29      4.53 o 
   3   8   4        0.52        2.85      2.96 o 
   4   8   4       13.47       13.20      7.01 o 
   5   8   4       34.80       38.14      5.07 o 
   6   8   4       26.36       23.35      4.94 o 
   7   8   4       19.00       18.85      5.61 o 
   8   8   4        7.02        5.34      5.24 o 
  -8   9   4       17.47       16.96      8.12 o 
  -7   9   4        1.79        3.33      4.23 o 
  -6   9   4        2.81       -0.64      3.83 o 
  -5   9   4        1.66       -4.04      4.25 o 
  -4   9   4       35.68       40.28      6.07 o 
  -3   9   4        0.58       -2.98      3.53 o 
  -2   9   4        2.46        4.73      3.52 o 
  -1   9   4      330.88      314.71     10.08 o 
   0   9   4      134.13      125.88     14.76 o 
   1   9   4       14.50       17.30      5.69 o 
   2   9   4        3.93        7.91      3.22 o 
   3   9   4       10.13        6.39      4.04 o 
   4   9   4        1.52        0.86      4.30 o 
   5   9   4        2.00        5.71      3.83 o 
   6   9   4        1.38        3.51      3.94 o 
   7   9   4        3.39       10.37      8.29 o 
   8   9   4        1.33        3.80      4.70 o 
  -7  10   4        8.41        2.58     12.18 o 
  -6  10   4        9.04        6.57      9.92 o 
  -5  10   4        2.64       -1.97      3.93 o 
  -4  10   4        0.86        4.02      3.50 o 
  -3  10   4       22.69       21.76      4.61 o 
  -2  10   4        0.51       -1.91      4.43 o 
  -1  10   4       10.19        4.92      4.15 o 
   0  10   4        0.31        1.72      3.69 o 
   1  10   4        9.68        9.77      3.90 o 
   2  10   4       22.82       34.39      4.61 o 
   3  10   4       27.71       26.55      4.64 o 
   4  10   4       18.73       10.12     11.76 o 
   5  10   4        8.05       10.35      4.59 o 
   6  10   4       11.71        7.55      4.87 o 
   7  10   4        0.92        1.90      7.32 o 
  -7  11   4        1.22       -0.02      5.62 o 
  -6  11   4        0.60       -7.42      7.42 o 
  -5  11   4        1.04       -2.17      8.64 o 
  -4  11   4        4.64        7.51      4.37 o 
  -3  11   4        2.66        4.07      4.62 o 
  -2  11   4      112.80      131.32     11.38 o 
  -1  11   4       16.40        8.65      4.51 o 
   0  11   4        4.79        9.22      5.31 o 
   1  11   4        6.57        9.32      4.23 o 
   2  11   4        0.23        1.17      4.31 o 
   3  11   4        7.98       -1.80      4.86 o 
   4  11   4        9.77       11.16      5.13 o 
   5  11   4        1.74        5.99      4.97 o 
   6  11   4        0.06        3.74      4.67 o 
  -6  12   4        1.34        3.73      5.72 o 
  -5  12   4        0.89        1.54      5.17 o 
  -4  12   4        0.35        0.40      5.37 o 
  -3  12   4       53.02       53.22     13.32 o 
  -2  12   4       56.57       54.21      6.80 o 
  -1  12   4        0.03        0.87      4.29 o 
   0  12   4        2.66       -2.56     10.79 o 
   1  12   4        7.48        5.91      4.56 o 
   2  12   4        0.28        0.22      3.92 o 
   3  12   4       12.53       14.53     10.58 o 
   4  12   4        4.06        9.69      4.46 o 
   5  12   4        0.83       -2.02      5.48 o 
  -4  13   4        5.52        8.14      5.54 o 
  -3  13   4        0.85        4.34      9.57 o 
  -2  13   4        0.44       -5.42      5.42 o 
  -1  13   4        0.42       -1.19      4.52 o 
   0  13   4        3.18       -1.20      6.07 o 
   1  13   4        0.69        3.18      4.49 o 
   2  13   4        2.87       -4.53      5.90 o 
   3  13   4        0.02        1.23      4.59 o 
   4  13   4        0.04       -4.93      4.93 o 
  -3  14   4        1.92        8.07      4.65 o 
  -2  14   4       25.91       24.93      6.17 o 
  -1  14   4       12.30       23.83     17.80 o 
   0  14   4        0.16        8.26      4.38 o 
   1  14   4        3.72       11.95      5.14 o 
   2  14   4        1.25        3.45      9.09 o 
 -10   1   5        0.74       -2.07      4.82 o 
  -9   1   5        1.02       -4.34      4.34 o 
  -8   1   5        7.02        7.41      3.95 o 
  -7   1   5       80.94       78.30      6.40 o 
  -6   1   5      102.99       99.38      6.80 o 
  -5   1   5      142.85      136.84      6.33 o 
  -4   1   5        0.41        1.42      3.99 o 
  -3   1   5        0.82        0.19      3.09 o 
  -2   1   5       55.08       65.41      3.90 o 
  -1   1   5      345.30      348.77     34.59 o 
   0   1   5        0.62        0.60      2.71 o 
   1   1   5       45.27       41.63      8.15 o 
   2   1   5        9.27      103.78     65.25 o 
   3   1   5      122.45      129.12      5.84 o 
   4   1   5       97.96       98.45      5.60 o 
   5   1   5       10.64       12.03      3.14 o 
   6   1   5       13.68       16.90      4.41 o 
   7   1   5        0.06       -3.26      4.13 o 
   8   1   5       22.26       33.92      7.11 o 
   9   1   5        1.03        4.13      4.16 o 
 -10   2   5        3.96       -1.88      5.13 o 
  -9   2   5       13.01       15.75      4.49 o 
  -8   2   5        1.20        4.00      3.89 o 
  -7   2   5      206.41      200.82     10.87 o 
  -6   2   5        7.64        8.40      3.37 o 
  -5   2   5       41.32       44.78      4.44 o 
  -4   2   5        3.32        3.87      2.47 o 
  -3   2   5       35.92       39.34      4.09 o 
  -2   2   5      139.98      162.18     14.52 o 
  -1   2   5      788.41      842.06     47.30 o 
   0   2   5       23.46       13.77      2.50 o 
   1   2   5       86.08       86.18      4.56 o 
   2   2   5      762.89      745.05     14.56 o 
   3   2   5       13.64        6.63      5.27 o 
   4   2   5       89.45       85.95      5.40 o 
   5   2   5        4.87        5.15      4.47 o 
   6   2   5        4.26        9.50      3.06 o 
   7   2   5        3.07        2.29      3.68 o 
   8   2   5        7.95        6.89      4.23 o 
   9   2   5        2.48       -4.65      4.73 o 
 -10   3   5        0.10        3.84      4.54 o 
  -9   3   5        8.08        9.80      3.97 o 
  -8   3   5       23.00       20.22      4.40 o 
  -7   3   5       45.40       43.31      4.83 o 
  -6   3   5       76.58       74.01      5.67 o 
  -5   3   5       28.96       31.46      3.53 o 
  -4   3   5       43.02       52.11      4.18 o 
  -3   3   5      281.56      275.58      8.04 o 
  -2   3   5      295.49      296.77      8.09 o 
  -1   3   5       11.00       11.63      2.40 o 
   0   3   5      130.48      119.77      9.20 o 
   1   3   5      215.04      213.46      7.07 o 
   2   3   5       26.59       14.48      3.11 o 
   3   3   5       13.77       23.34      3.78 o 
   4   3   5       33.58       33.31      4.02 o 
   5   3   5        0.09        4.58      2.65 o 
   6   3   5        0.68        1.56      4.34 o 
   7   3   5        0.97        2.01      3.65 o 
   8   3   5        0.62        6.49      5.45 o 
   9   3   5        2.04        1.44      5.38 o 
  -9   4   5        2.10        3.11      5.93 o 
  -8   4   5        3.93       10.58      4.09 o 
  -7   4   5        4.08        8.06      4.75 o 
  -6   4   5      137.03      126.03      7.05 o 
  -5   4   5        0.98        1.86      4.82 o 
  -4   4   5      162.61      156.02      6.63 o 
  -3   4   5      141.09      141.39      9.69 o 
  -2   4   5        1.69        2.48      2.47 o 
  -1   4   5       19.54       17.62      2.93 o 
   0   4   5      141.24      151.87      5.99 o 
   1   4   5       23.44       18.56      3.37 o 
   2   4   5        0.36       -2.48      2.48 o 
   3   4   5       85.74       89.59      5.13 o 
   4   4   5       22.34       23.04      3.77 o 
   5   4   5        0.06       -0.24      3.33 o 
   6   4   5        3.48        6.08      3.21 o 
   7   4   5        8.72        5.08      5.58 o 
   8   4   5       13.24       17.24      4.85 o 
   9   4   5        1.47       -5.18      5.18 o 
  -9   5   5        1.15        1.10      4.34 o 
  -8   5   5        9.29        8.48      4.28 o 
  -7   5   5        3.08       -1.83      4.07 o 
  -6   5   5       28.09       35.42      6.56 o 
  -5   5   5        2.85        0.69      3.65 o 
  -4   5   5       23.74       30.18      3.82 o 
  -3   5   5       46.68       47.87      4.34 o 
  -2   5   5      378.80      369.21      9.49 o 
  -1   5   5        5.55        4.88      2.60 o 
   0   5   5       21.57       15.34      3.43 o 
   1   5   5       26.60       21.30      7.36 o 
   2   5   5       17.38       18.05      6.52 o 
   3   5   5       64.79       65.59      5.20 o 
   4   5   5       60.58       49.59      4.90 o 
   5   5   5       11.92        6.82      3.61 o 
   6   5   5        5.07        9.08      3.85 o 
   7   5   5       24.01       20.93      5.08 o 
   8   5   5        1.06       -0.26      6.42 o 
   9   5   5       10.96       14.19      5.44 o 
  -9   6   5        4.06        1.78      4.66 o 
  -8   6   5        0.94        0.05      4.36 o 
  -7   6   5        4.93       10.01      8.53 o 
  -6   6   5        2.87       -0.93      3.89 o 
  -5   6   5        9.62        3.38      3.70 o 
  -4   6   5        5.61        5.45      3.02 o 
  -3   6   5        4.09        1.63      2.64 o 
  -2   6   5      190.77      181.91     14.80 o 
  -1   6   5        0.01        1.93      2.80 o 
   0   6   5        6.70        6.86      3.11 o 
   1   6   5        5.05        3.88      2.83 o 
   2   6   5       42.40       41.57      3.74 o 
   3   6   5        0.32       -3.53      3.53 o 
   4   6   5       24.48       22.38      4.12 o 
   5   6   5        2.65        2.93      3.42 o 
   6   6   5       12.27       14.44      3.89 o 
   7   6   5       41.13       35.83     11.10 o 
   8   6   5       33.52       40.94      6.36 o 
  -9   7   5        1.85       -7.35      7.35 o 
  -8   7   5       21.87       26.82      5.25 o 
  -7   7   5       11.82       17.86      6.38 o 
  -6   7   5        6.23        8.21      4.13 o 
  -5   7   5        7.25       10.57      4.19 o 
  -4   7   5       28.22       29.24      4.17 o 
  -3   7   5        0.06       -1.41      3.30 o 
  -2   7   5       88.37       87.75      5.47 o 
  -1   7   5      102.61      104.25      9.93 o 
   0   7   5      199.57      164.11     16.08 o 
   1   7   5       80.35       63.97      5.66 o 
   2   7   5       64.89       55.63     13.19 o 
   3   7   5        0.00        0.07      3.26 o 
   4   7   5        0.26        2.95      3.25 o 
   5   7   5        2.12        0.13      3.77 o 
   6   7   5        0.19        0.88      4.07 o 
   7   7   5       19.02       26.40      5.30 o 
   8   7   5        3.37       -2.91      4.88 o 
  -8   8   5        2.17       -1.75      5.19 o 
  -7   8   5        7.77        9.51      7.46 o 
  -6   8   5       76.37       77.47      6.53 o 
  -5   8   5       98.47      106.86      7.02 o 
  -4   8   5       26.32       26.99      5.69 o 
  -3   8   5        6.21       -3.02      4.54 o 
  -2   8   5        2.04        4.71      3.36 o 
  -1   8   5       77.01       71.98      5.60 o 
   0   8   5        9.80        9.78      3.87 o 
   1   8   5        1.94        4.08      3.17 o 
   2   8   5        2.41       11.12      3.49 o 
   3   8   5       13.39        8.62      4.27 o 
   4   8   5       19.49       27.09     10.75 o 
   5   8   5        6.38        4.51      8.88 o 
   6   8   5        1.95       -4.55      4.55 o 
   7   8   5       13.38        9.87      5.97 o 
   8   8   5        0.33       -0.34      8.01 o 
  -7   9   5        1.47       -5.04      6.07 o 
  -6   9   5        0.24        5.78      3.60 o 
  -5   9   5        2.64        1.10      4.93 o 
  -4   9   5       12.66       11.69      4.11 o 
  -3   9   5       19.40       21.58      7.94 o 
  -2   9   5       28.68       29.30      4.92 o 
  -1   9   5       77.35       69.62      6.43 o 
   0   9   5        7.39       11.40      4.37 o 
   1   9   5        2.24        4.47      3.89 o 
   2   9   5       10.37        9.99      5.62 o 
   3   9   5        0.77       -3.13      3.84 o 
   4   9   5       48.16       51.65      5.52 o 
   5   9   5        0.18       -4.45      4.45 o 
   6   9   5        0.03       -1.11      4.58 o 
   7   9   5        0.49        3.69      5.17 o 
  -7  10   5        0.03        3.67      4.93 o 
  -6  10   5        0.23        7.53      3.96 o 
  -5  10   5       11.07        9.23      4.52 o 
  -4  10   5        1.78        6.97      4.21 o 
  -3  10   5       38.70       30.79      5.66 o 
  -2  10   5       27.87       28.88      7.70 o 
  -1  10   5       86.66       82.72      6.85 o 
   0  10   5       40.39       41.23      5.65 o 
   1  10   5        4.97        5.88      4.08 o 
   2  10   5        0.28       -0.48      3.80 o 
   3  10   5        2.05        3.39      5.45 o 
   4  10   5        6.47       -1.77      5.72 o 
   5  10   5        0.14        1.55      4.23 o 
   6  10   5        0.28       -1.52      4.39 o 
  -6  11   5        1.02       -4.98      4.98 o 
  -5  11   5        2.91       13.30      4.53 o 
  -4  11   5        0.40        4.75      3.94 o 
  -3  11   5        0.66       10.58      4.17 o 
  -2  11   5        6.84        0.58      4.92 o 
  -1  11   5        2.45       -1.26      4.33 o 
   0  11   5        0.37        1.39      4.92 o 
   1  11   5       12.35       18.17      4.73 o 
   2  11   5       10.98       14.56      4.45 o 
   3  11   5       13.98        9.32     12.42 o 
   4  11   5        5.19       -1.85      4.82 o 
   5  11   5        0.01        0.45      4.51 o 
   6  11   5        1.63      -11.01     16.62 o 
  -5  12   5        8.74        6.44      5.34 o 
  -4  12   5        5.48       10.16      4.69 o 
  -3  12   5        0.17       -0.91      4.85 o 
  -2  12   5        3.42       10.74      5.06 o 
  -1  12   5       22.20       21.70      5.48 o 
   0  12   5       33.89       39.12      6.67 o 
   1  12   5        3.65        2.18      4.82 o 
   2  12   5        0.82        3.48      4.44 o 
   3  12   5        0.16       -4.88      4.88 o 
   4  12   5        0.07        1.39      4.81 o 
  -3  13   5        0.22        3.69      4.55 o 
  -2  13   5        4.28        7.54     13.98 o 
  -1  13   5       17.45       25.14      6.11 o 
   0  13   5        1.53       -0.19      6.49 o 
   1  13   5        4.21       10.89      4.63 o 
   2  13   5        3.34        5.98      5.00 o 
   3  13   5        0.12       -3.86      5.37 o 
  -9   0   6        1.54        2.15      6.87 o 
  -8   0   6        0.78       -1.94      6.17 o 
  -7   0   6        9.65        4.65      6.38 o 
  -6   0   6     1203.34     1185.93     27.60 o 
  -5   0   6      263.00      252.47     13.27 o 
  -4   0   6       94.39       82.82      7.91 o 
  -3   0   6       18.13       19.01      5.07 o 
  -2   0   6      135.42      126.95      8.47 o 
  -1   0   6       25.50       25.12      4.72 o 
   0   0   6      823.15      865.02     19.62 o 
   1   0   6       74.36       73.37      6.32 o 
   2   0   6       35.56       39.14      5.20 o 
   3   0   6      224.36      247.44     11.95 o 
   4   0   6       48.27       42.61      7.43 o 
   5   0   6       10.53       10.41      4.93 o 
   6   0   6        1.52        3.82      4.72 o 
   7   0   6        0.17       -1.18      4.86 o 
   8   0   6        8.76        8.81      6.24 o 
   9   0   6        0.09        3.75      6.59 o 
  -9   1   6        4.11        5.76      4.16 o 
  -8   1   6        9.02       10.65      4.29 o 
  -7   1   6        0.51        0.18      5.55 o 
  -6   1   6      185.05      198.95      8.42 o 
  -5   1   6      518.75      487.05     33.17 o 
  -4   1   6       25.42       32.26      6.56 o 
  -3   1   6        0.56       -2.71      2.71 o 
  -2   1   6       49.18       48.85      3.97 o 
  -1   1   6      169.23      187.40     24.83 o 
   0   1   6        1.97        1.65      2.74 o 
   1   1   6        0.40        1.53      2.20 o 
   2   1   6      189.32      170.87      9.24 o 
   3   1   6        5.41        7.70      6.73 o 
   4   1   6       90.14       98.11      9.37 o 
   5   1   6       56.78       66.48      5.40 o 
   6   1   6        4.54        4.21      3.80 o 
   7   1   6        0.00        7.93      3.38 o 
   8   1   6        0.03        3.72      3.61 o 
   9   1   6        7.49       12.25      5.65 o 
  -9   2   6       11.84       13.61      5.05 o 
  -8   2   6        0.02        0.21      5.24 o 
  -7   2   6        7.08        6.87      4.41 o 
  -6   2   6      120.82      122.63      7.07 o 
  -5   2   6      253.83      273.10     12.99 o 
  -4   2   6        3.44       -1.56      4.23 o 
  -3   2   6      168.12      153.89     17.50 o 
  -2   2   6        8.95       10.25      4.72 o 
  -1   2   6       69.06       67.11      4.51 o 
   0   2   6       21.15       21.02      3.37 o 
   1   2   6       24.51       21.77      3.10 o 
   2   2   6       10.71       15.51      7.04 o 
   3   2   6       80.98       90.88      5.42 o 
   4   2   6        0.33       -3.26      3.26 o 
   5   2   6       22.11       23.75      4.58 o 
   6   2   6       11.71       20.85      3.98 o 
   7   2   6        0.25        2.90      3.71 o 
   8   2   6        4.56        7.38      4.22 o 
   9   2   6        6.01        7.55      6.45 o 
  -9   3   6        2.50       -1.06      5.11 o 
  -8   3   6        0.21       -0.30      4.07 o 
  -7   3   6        0.89       -2.53      3.75 o 
  -6   3   6       38.68       36.98      4.83 o 
  -5   3   6        8.24        5.45      4.07 o 
  -4   3   6      249.19      256.15      8.70 o 
  -3   3   6       50.16       45.39      4.47 o 
  -2   3   6        4.42       10.12      6.69 o 
  -1   3   6       18.94       19.46      3.21 o 
   0   3   6       17.79       15.23      2.87 o 
   1   3   6        7.06        3.26      2.78 o 
   2   3   6        5.91        6.54      4.79 o 
   3   3   6      101.22      103.01      6.47 o 
   4   3   6      298.77      311.11     13.94 o 
   5   3   6        8.47       11.23      3.64 o 
   6   3   6        1.14        4.86      3.63 o 
   7   3   6        7.93       10.67      4.07 o 
   8   3   6        2.44       10.42      4.20 o 
   9   3   6        0.16        7.13      4.69 o 
  -9   4   6       17.28       21.63      5.92 o 
  -8   4   6        0.71       -1.51      4.06 o 
  -7   4   6        7.93        7.09      4.27 o 
  -6   4   6       15.88       11.42      3.84 o 
  -5   4   6       17.94       11.55      3.89 o 
  -4   4   6      101.93       93.13     15.41 o 
  -3   4   6        1.08       -2.35      3.12 o 
  -2   4   6       80.83       82.38      5.12 o 
  -1   4   6        4.07        5.71      2.43 o 
   0   4   6       55.04       44.37      4.13 o 
   1   4   6        1.06        1.57      2.75 o 
   2   4   6        6.40        7.00      2.89 o 
   3   4   6      326.26      283.97      9.75 o 
   4   4   6       72.17       68.02      6.00 o 
   5   4   6       12.97       15.92      3.65 o 
   6   4   6        3.53        0.92      4.54 o 
   7   4   6        0.16        3.46      3.72 o 
   8   4   6        9.03       19.19      4.64 o 
  -9   5   6        0.22       -3.20      5.03 o 
  -8   5   6        2.65        7.33      4.58 o 
  -7   5   6       41.70       36.40      5.00 o 
  -6   5   6        6.95        4.66      3.75 o 
  -5   5   6       34.54       28.55      5.08 o 
  -4   5   6        0.32        5.01      2.88 o 
  -3   5   6       62.49       64.23      5.13 o 
  -2   5   6      190.58      185.31      7.66 o 
  -1   5   6       41.42       41.32      8.88 o 
   0   5   6        6.57        3.34      5.38 o 
   1   5   6      227.47      233.15     11.26 o 
   2   5   6       59.04       45.65      7.04 o 
   3   5   6       16.95       16.98      3.43 o 
   4   5   6       33.60       28.89      4.81 o 
   5   5   6       14.46       19.36      4.48 o 
   6   5   6        0.77       11.31      3.08 o 
   7   5   6        0.00        0.64      4.10 o 
   8   5   6        3.63        0.75      4.59 o 
  -8   6   6        2.22       -4.39      4.54 o 
  -7   6   6        0.60       -1.71      4.32 o 
  -6   6   6      112.29      120.89      9.65 o 
  -5   6   6        4.14        3.92      3.77 o 
  -4   6   6       57.01       62.42      5.17 o 
  -3   6   6      163.97      158.75      7.56 o 
  -2   6   6        0.41       -2.48      3.20 o 
  -1   6   6        0.88        7.33      6.04 o 
   0   6   6       45.07       47.62      6.94 o 
   1   6   6       20.15       24.31      3.78 o 
   2   6   6       50.37       44.31      4.74 o 
   3   6   6        5.62        3.15      5.83 o 
   4   6   6       38.72       42.60     10.03 o 
   5   6   6        7.54        6.27      6.42 o 
   6   6   6        0.49       -4.28      4.28 o 
   7   6   6        1.13        5.26      4.66 o 
   8   6   6        9.81       15.10     11.38 o 
  -8   7   6        3.94       -3.15     12.87 o 
  -7   7   6       12.44        0.66      5.05 o 
  -6   7   6        1.32       -1.68      5.13 o 
  -5   7   6       21.22       10.50      4.71 o 
  -4   7   6        0.58       -3.48      3.48 o 
  -3   7   6        5.00        3.33      3.31 o 
  -2   7   6        0.35       -2.23      3.30 o 
  -1   7   6       65.47       60.55      6.98 o 
   0   7   6      271.40      274.00     10.13 o 
   1   7   6       48.37       45.65      5.06 o 
   2   7   6        1.20       -1.03      3.11 o 
   3   7   6        2.64       -0.07      3.53 o 
   4   7   6        0.48        0.96      6.00 o 
   5   7   6        1.14       -2.95      4.50 o 
   6   7   6        1.11        7.98      3.62 o 
   7   7   6        0.44       -4.64      6.52 o 
  -7   8   6        0.02        3.54      4.43 o 
  -6   8   6        0.30       -3.01      4.23 o 
  -5   8   6        7.04       14.30      6.00 o 
  -4   8   6        0.05        2.04      3.65 o 
  -3   8   6        1.15       -0.64      3.66 o 
  -2   8   6       14.18       11.41      4.89 o 
  -1   8   6       85.93       83.81      6.29 o 
   0   8   6       31.82       25.52      4.78 o 
   1   8   6       10.46       15.08      4.30 o 
   2   8   6        8.31        3.94      5.24 o 
   3   8   6        6.88        9.73      4.02 o 
   4   8   6        0.89       -1.80      4.27 o 
   5   8   6        9.90       17.31      4.33 o 
   6   8   6        0.42       -1.68      7.01 o 
   7   8   6        0.52       -2.15      5.31 o 
  -7   9   6        0.06       -3.88      5.19 o 
  -6   9   6        6.67       -2.71      9.99 o 
  -5   9   6       15.45       17.72      4.95 o 
  -4   9   6       10.79       13.79      4.96 o 
  -3   9   6        0.02       -1.81      4.16 o 
  -2   9   6        1.83       -3.93      3.93 o 
  -1   9   6        4.31        5.10      5.45 o 
   0   9   6       57.86       58.96      5.85 o 
   1   9   6        0.28       -4.53      4.53 o 
   2   9   6        6.49        8.01      3.72 o 
   3   9   6        5.18        6.60      6.80 o 
   4   9   6        1.27        7.61      9.09 o 
   5   9   6        0.16       -6.02      6.21 o 
   6   9   6        0.07       -4.74      4.85 o 
  -6  10   6        2.84       -4.10      5.34 o 
  -5  10   6        5.10       -0.40      5.00 o 
  -4  10   6       18.98       28.58      5.74 o 
  -3  10   6       30.40       40.24      9.02 o 
  -2  10   6       61.89       64.70      6.71 o 
  -1  10   6       13.36        8.48      4.90 o 
   0  10   6        0.06       -1.12      4.17 o 
   1  10   6        0.05        0.50      4.37 o 
   2  10   6        0.71        1.89      4.13 o 
   3  10   6        0.02        0.47      8.26 o 
   4  10   6        1.54       -5.03      5.03 o 
   5  10   6        2.55        0.02      6.21 o 
  -5  11   6        0.06        3.80      5.72 o 
  -4  11   6        0.25       -4.95      4.95 o 
  -3  11   6        0.05        0.91      4.79 o 
  -2  11   6        5.01        7.14      5.34 o 
  -1  11   6        4.93       -5.73      5.73 o 
   0  11   6        3.47       -2.20      4.61 o 
   1  11   6        0.29       -1.74      4.40 o 
   2  11   6        3.16        7.26      4.51 o 
   3  11   6        9.81        8.15      5.34 o 
   4  11   6        0.20        3.86      4.57 o 
  -3  12   6        3.07        3.23      5.24 o 
  -2  12   6       24.40       14.25      6.30 o 
  -1  12   6        5.60        4.70      9.37 o 
   0  12   6        0.29        2.09      6.11 o 
   1  12   6        2.24       -3.02      5.04 o 
   2  12   6        4.61        2.40      5.90 o 
   3  12   6        0.60       -1.42      4.91 o 
  -8   1   7        1.97       -5.10      5.10 o 
  -7   1   7        0.01       -0.05      6.49 o 
  -6   1   7       11.06       10.63      4.72 o 
  -5   1   7      141.98      151.26      7.90 o 
  -4   1   7      131.92      134.85      6.99 o 
  -3   1   7        5.47        3.09      2.94 o 
  -2   1   7        1.45       -1.54      2.65 o 
  -1   1   7        4.24        0.40      2.74 o 
   0   1   7       97.73      110.54      8.47 o 
   1   1   7        3.33        5.85      2.95 o 
   2   1   7        0.72        0.67      3.04 o 
   3   1   7       13.38       10.53      3.66 o 
   4   1   7       19.17       25.66      4.40 o 
   5   1   7       14.87       13.34      4.63 o 
   6   1   7        4.19        4.36      4.17 o 
   7   1   7        0.51       -1.91      5.79 o 
   8   1   7        0.19       -1.88      4.31 o 
  -8   2   7        6.54       11.23     10.03 o 
  -7   2   7       20.18       16.92      4.85 o 
  -6   2   7       81.47       73.38      6.74 o 
  -5   2   7       92.28       88.69      6.73 o 
  -4   2   7       26.26       26.09      4.51 o 
  -3   2   7      156.19      154.22      8.58 o 
  -2   2   7      148.81      159.41      6.94 o 
  -1   2   7       23.24       18.95      3.55 o 
   0   2   7       29.47       22.84      3.71 o 
   1   2   7       43.66       37.61      4.40 o 
   2   2   7       27.06       30.62      3.92 o 
   3   2   7       26.24       27.67      4.75 o 
   4   2   7       78.82       95.28      6.50 o 
   5   2   7       35.65       44.70      6.35 o 
   6   2   7        8.08       14.02      4.09 o 
   7   2   7        4.06       12.96      6.52 o 
   8   2   7        0.73       -5.27      5.27 o 
  -8   3   7        2.58       -3.25      4.58 o 
  -7   3   7        3.87       -2.30      4.22 o 
  -6   3   7        5.42        3.62      4.58 o 
  -5   3   7       34.03       37.44      4.92 o 
  -4   3   7      290.37      296.25     10.16 o 
  -3   3   7       80.54       84.26      6.04 o 
  -2   3   7        5.95       10.12      3.00 o 
  -1   3   7       26.00       21.37      3.60 o 
   0   3   7       54.40       49.86      6.04 o 
   1   3   7       26.65       28.77      6.83 o 
   2   3   7      108.64      111.61      6.55 o 
   3   3   7      112.92      120.51      6.92 o 
   4   3   7        6.55       10.75     10.41 o 
   5   3   7        0.09        0.26      3.24 o 
   6   3   7        0.47        2.67      4.47 o 
   7   3   7        3.54       14.37      4.89 o 
   8   3   7        1.15        5.07      4.51 o 
  -8   4   7       15.84       19.35      5.34 o 
  -7   4   7        0.90       -1.03      4.09 o 
  -6   4   7        0.26        0.62      3.62 o 
  -5   4   7        5.26       -0.38      4.19 o 
  -4   4   7       41.60       43.86      4.89 o 
  -3   4   7       12.99        8.03      3.75 o 
  -2   4   7      150.55      144.00      9.06 o 
  -1   4   7        4.58        5.12      2.75 o 
   0   4   7        9.78       11.57      3.46 o 
   1   4   7        0.00       -2.42      3.11 o 
   2   4   7        0.07       -0.44      3.16 o 
   3   4   7       35.13       40.35      5.05 o 
   4   4   7        1.11        0.28      3.55 o 
   5   4   7       13.90       10.05      5.76 o 
   6   4   7       17.59       22.92      8.85 o 
   7   4   7        2.88       -3.84      4.62 o 
  -8   5   7        0.91        1.07      9.92 o 
  -7   5   7        6.71       13.77      4.33 o 
  -6   5   7       41.97       50.72      7.18 o 
  -5   5   7        7.22        8.65      4.15 o 
  -4   5   7       10.24       16.90      5.38 o 
  -3   5   7       18.33       16.38      4.10 o 
  -2   5   7       34.18       33.27      4.49 o 
  -1   5   7       68.09       71.72      9.92 o 
   0   5   7        0.94       -1.16      5.06 o 
   1   5   7       98.92       82.95      6.49 o 
   2   5   7       68.62       78.04     10.86 o 
   3   5   7       28.21       32.99      4.88 o 
   4   5   7        0.07       -0.68      3.86 o 
   5   5   7       30.82       31.74      5.61 o 
   6   5   7        1.65        0.95     12.21 o 
   7   5   7        2.20        0.26      4.22 o 
  -7   6   7        7.98        5.31      5.04 o 
  -6   6   7        1.33       -4.37      4.72 o 
  -5   6   7       11.04        9.97      4.29 o 
  -4   6   7        3.10        1.33      3.68 o 
  -3   6   7       36.93       40.18      9.30 o 
  -2   6   7        0.29        5.73      3.09 o 
  -1   6   7       24.87       31.76      4.34 o 
   0   6   7      115.66      124.61      7.16 o 
   1   6   7       54.10       49.95      6.70 o 
   2   6   7        1.75        3.00      3.64 o 
   3   6   7        3.61       -1.42      3.86 o 
   4   6   7        5.48        0.47      3.97 o 
   5   6   7        7.36        7.95      8.15 o 
   6   6   7        4.46        3.05      6.00 o 
   7   6   7        1.84       -1.29      5.72 o 
  -7   7   7        2.69        6.11      5.62 o 
  -6   7   7        3.01        5.40      6.69 o 
  -5   7   7        0.18        6.96      8.91 o 
  -4   7   7       21.89       25.81      8.99 o 
  -3   7   7        4.68        5.46      4.47 o 
  -2   7   7        5.07        5.06      3.90 o 
  -1   7   7       79.28       72.26      6.38 o 
   0   7   7        3.38       -5.26      5.62 o 
   1   7   7       14.08        8.16      4.55 o 
   2   7   7        4.61        6.76      6.73 o 
   3   7   7        7.62        2.93      4.42 o 
   4   7   7        5.89       14.78      4.03 o 
   5   7   7        8.55       18.52      4.48 o 
   6   7   7        0.08       -2.84      4.53 o 
  -6   8   7        5.15        2.91      5.22 o 
  -5   8   7       13.07        9.37      4.95 o 
  -4   8   7        0.42        1.91      3.88 o 
  -3   8   7       11.56       14.87      5.03 o 
  -2   8   7       17.97       19.45      5.05 o 
  -1   8   7       50.85       50.99      5.94 o 
   0   8   7      128.73      123.25      8.86 o 
   1   8   7       12.38       15.12      4.77 o 
   2   8   7        0.15       -0.35      3.90 o 
   3   8   7        1.84        7.33      5.48 o 
   4   8   7        7.28        9.83      4.75 o 
   5   8   7        6.73        8.15      5.20 o 
   6   8   7        0.32        2.17      5.14 o 
  -5   9   7       12.21       11.57     10.65 o 
  -4   9   7        2.45        0.28      4.73 o 
  -3   9   7        0.04       -9.02      9.02 o 
  -2   9   7        7.38        3.61      4.52 o 
  -1   9   7        0.85       -4.10      4.73 o 
   0   9   7        0.64       -4.59      4.59 o 
   1   9   7       13.15       16.75      4.52 o 
   2   9   7        4.21       10.91      4.05 o 
   3   9   7        2.77       15.61      5.13 o 
   4   9   7       15.27        7.25      5.88 o 
   5   9   7        1.15        2.05      4.54 o 
  -4  10   7        0.88        0.30      5.38 o 
  -3  10   7       11.74       12.00      5.32 o 
  -2  10   7        1.67       -3.69      5.30 o 
  -1  10   7       34.33       29.35      6.80 o 
   0  10   7       12.92       29.29      5.02 o 
   1  10   7        1.61        6.35      4.18 o 
   2  10   7        1.15        4.72      5.65 o 
   3  10   7        4.61        5.84      4.61 o 
   4  10   7        1.50       -2.58      4.58 o 
  -3  11   7        0.19       11.59      3.79 o 
  -2  11   7        1.23       -0.70      4.87 o 
  -1  11   7       10.40       12.89      5.19 o 
   0  11   7        2.74        1.88     11.31 o 
   1  11   7        1.88        2.40      5.17 o 
   2  11   7        0.01       -1.55      5.27 o 
  -7   0   8        2.91       -5.00      6.52 o 
  -6   0   8       60.22       53.16      8.33 o 
  -5   0   8      323.65      267.42     15.08 o 
  -4   0   8        1.04        8.19      5.41 o 
  -3   0   8        0.03        2.78      4.23 o 
  -2   0   8       38.17       39.07      5.76 o 
  -1   0   8      200.57      228.87     12.22 o 
   0   0   8       67.94       72.18      9.92 o 
   1   0   8       35.34       37.12      6.73 o 
   2   0   8        9.43       14.22      5.06 o 
   3   0   8       16.15       26.30      6.04 o 
   4   0   8        0.32        8.46      6.87 o 
   5   0   8       33.75       35.60      7.98 o 
   6   0   8        0.95       -2.78      5.76 o 
   7   0   8        0.67        6.80      6.24 o 
  -7   1   8        0.37       -1.95      4.58 o 
  -6   1   8        3.20       10.59      3.97 o 
  -5   1   8       15.87       15.23      4.51 o 
  -4   1   8       17.99       13.36      5.24 o 
  -3   1   8        5.03        3.57      3.29 o 
  -2   1   8       40.19       47.29      4.58 o 
  -1   1   8       26.95       25.79      3.87 o 
   0   1   8        0.74        0.86      6.80 o 
   1   1   8      110.81      103.19      7.14 o 
   2   1   8       45.63       46.12      4.93 o 
   3   1   8       32.02       26.15      7.74 o 
   4   1   8       69.30       69.35      6.70 o 
   5   1   8       56.83       45.55      6.09 o 
   6   1   8       14.69        9.51      5.16 o 
   7   1   8        0.03       -1.42      4.16 o 
  -7   2   8       13.17        4.93      8.74 o 
  -6   2   8        9.43        9.49      4.22 o 
  -5   2   8      127.01      133.84      7.89 o 
  -4   2   8       58.97       70.44     10.10 o 
  -3   2   8       24.20       28.07      4.21 o 
  -2   2   8        9.44        6.30      4.37 o 
  -1   2   8        9.05       -3.35      6.70 o 
   0   2   8        1.00        5.35      3.11 o 
   1   2   8        1.03       -3.50      3.50 o 
   2   2   8        0.10       -0.60      3.24 o 
   3   2   8        0.45        2.98      4.37 o 
   4   2   8       17.97       14.69      4.75 o 
   5   2   8        0.00        2.29      3.78 o 
   6   2   8        0.24       11.76      4.93 o 
   7   2   8        0.80        0.92      4.80 o 
  -7   3   8        7.96       10.64      5.34 o 
  -6   3   8        0.02       -4.57      7.56 o 
  -5   3   8       43.89       47.24     10.55 o 
  -4   3   8       87.88       99.76      7.07 o 
  -3   3   8      131.20      143.31     15.86 o 
  -2   3   8       44.03       40.60      5.24 o 
  -1   3   8        3.07        2.98      3.60 o 
   0   3   8        0.51       -3.53      3.53 o 
   1   3   8       10.94       14.92      4.10 o 
   2   3   8       10.30       13.82      3.68 o 
   3   3   8        6.23        0.25      4.23 o 
   4   3   8       25.18       15.84      5.62 o 
   5   3   8       18.30       26.86      5.20 o 
   6   3   8        0.03       -5.38      5.38 o 
  -7   4   8        0.03       -1.17      4.16 o 
  -6   4   8        7.06        8.78     10.16 o 
  -5   4   8       20.34       25.60      4.86 o 
  -4   4   8       19.87       21.79      8.67 o 
  -3   4   8        5.01        1.16      6.80 o 
  -2   4   8       36.58       40.99      5.76 o 
  -1   4   8       49.24       39.69      7.63 o 
   0   4   8        6.38       12.58      5.90 o 
   1   4   8       39.59       48.87      5.72 o 
   2   4   8       30.44       31.11      4.84 o 
   3   4   8        5.51       10.10      3.60 o 
   4   4   8       25.70       17.72      5.42 o 
   5   4   8        2.03        0.22      4.17 o 
   6   4   8       17.50       23.12     11.03 o 
  -6   5   8        7.17        9.08      5.79 o 
  -5   5   8       10.72       11.67      5.76 o 
  -4   5   8       43.35       39.67      5.23 o 
  -3   5   8      214.14      231.93      9.89 o 
  -2   5   8       58.13       51.42      6.09 o 
  -1   5   8        8.18        7.98      3.73 o 
   0   5   8        4.83        4.07      6.42 o 
   1   5   8        2.52        7.18      7.08 o 
   2   5   8        4.72       -0.35      5.48 o 
   3   5   8        8.31       13.58      8.19 o 
   4   5   8        8.51        1.45      4.62 o 
   5   5   8        0.05        1.16      4.16 o 
   6   5   8        0.77        1.59      6.04 o 
  -6   6   8        0.79       -8.60      8.60 o 
  -5   6   8       12.30       13.45      4.39 o 
  -4   6   8        0.39        3.73      3.93 o 
  -3   6   8        8.17       16.57      6.69 o 
  -2   6   8       21.31       23.29      4.68 o 
  -1   6   8       38.89       35.47      5.08 o 
   0   6   8       29.78       32.03      7.01 o 
   1   6   8       70.03       64.77      6.87 o 
   2   6   8        9.81       15.86      4.66 o 
   3   6   8        2.83       -1.06      4.25 o 
   4   6   8        2.71       10.20      4.11 o 
   5   6   8        0.32       -0.51      4.94 o 
  -5   7   8       51.77       51.18      7.10 o 
  -4   7   8       46.28       50.23      6.71 o 
  -3   7   8       10.46       14.68      4.12 o 
  -2   7   8        9.73        7.60      4.39 o 
  -1   7   8        0.02       -4.28      4.47 o 
   0   7   8       14.70       15.55     11.17 o 
   1   7   8       26.51       31.03      5.61 o 
   2   7   8        0.30       -2.37      4.21 o 
   3   7   8        5.47        2.73      4.47 o 
   4   7   8        5.53        6.71      6.45 o 
   5   7   8        3.98        3.37      4.99 o 
  -5   8   8        0.03        4.21      4.41 o 
  -4   8   8        0.95        5.66      5.46 o 
  -3   8   8        0.00       -3.34      4.26 o 
  -2   8   8        0.02       -1.31      5.13 o 
  -1   8   8       10.10       13.37      5.01 o 
   0   8   8       59.63       60.01      6.55 o 
   1   8   8        0.62       -2.15      4.78 o 
   2   8   8        0.41       -3.20      5.58 o 
   3   8   8        0.10       -4.46      4.46 o 
   4   8   8        1.42       -0.71      5.12 o 
  -4   9   8        0.28        5.64      4.68 o 
  -3   9   8        0.00       -5.33      5.33 o 
  -2   9   8        2.81        4.37      5.00 o 
  -1   9   8        2.56        1.53      4.91 o 
   0   9   8       16.63       12.88      7.84 o 
   1   9   8        9.64        5.26      5.19 o 
   2   9   8        1.02        2.77      4.85 o 
   3   9   8        0.61       10.60      4.54 o 
  -2  10   8        0.01       -0.52      4.70 o 
  -1  10   8        0.55       -0.06      5.57 o 
   0  10   8        0.47       -5.03      5.03 o 
   1  10   8        0.03        9.05      5.39 o 
  -6   1   9        4.51        7.70      4.59 o 
  -5   1   9       18.11       21.16      5.24 o 
  -4   1   9       10.30        7.73      4.49 o 
  -3   1   9        0.44       -2.20      9.64 o 
  -2   1   9        2.51       -3.91      3.91 o 
  -1   1   9       20.81       19.34      4.65 o 
   0   1   9       12.71       20.53      3.97 o 
   1   1   9        5.52       12.59      3.97 o 
   2   1   9        5.13        5.20      4.16 o 
   3   1   9        0.01        3.37      5.65 o 
   4   1   9        2.69        4.79      4.67 o 
   5   1   9        2.40        5.70      4.04 o 
  -6   2   9        2.64        3.88      6.45 o 
  -5   2   9       10.29        8.73      4.47 o 
  -4   2   9       15.26       20.37      3.97 o 
  -3   2   9        2.79        5.85      4.27 o 
  -2   2   9        4.86        8.83      3.98 o 
  -1   2   9        1.42       -1.16      3.75 o 
   0   2   9       60.46       59.60      6.08 o 
   1   2   9       27.75       23.21      5.27 o 
   2   2   9        2.59       -0.26      7.11 o 
   3   2   9       13.98       15.55      4.70 o 
   4   2   9       11.54        8.36      5.18 o 
   5   2   9        5.98        9.05      4.63 o 
  -6   3   9        3.96       13.58      8.85 o 
  -5   3   9        5.46        6.69      9.40 o 
  -4   3   9        0.22        2.69      4.47 o 
  -3   3   9        0.18        6.88      4.01 o 
  -2   3   9       26.91       43.50     13.84 o 
  -1   3   9       26.66       21.67      4.55 o 
   0   3   9       11.60       18.40      6.00 o 
   1   3   9        0.47        2.02      3.78 o 
   2   3   9        0.15       -2.26      5.24 o 
   3   3   9        0.70       -0.72     12.21 o 
   4   3   9        2.21        0.46      4.71 o 
   5   3   9       11.65        7.37      5.31 o 
  -5   4   9        0.00        6.97      4.25 o 
  -4   4   9       31.33       41.30      7.42 o 
  -3   4   9       42.35       50.86     12.84 o 
  -2   4   9        1.74       11.59     10.55 o 
  -1   4   9        8.14       21.76      4.39 o 
   0   4   9       20.25       19.00      5.01 o 
   1   4   9       37.27       41.72      6.06 o 
   2   4   9       25.42       26.04      8.71 o 
   3   4   9        1.18       -2.49      4.48 o 
   4   4   9        0.15       -4.75      4.75 o 
   5   4   9        0.02        3.02      4.84 o 
  -5   5   9        6.10       10.80     14.85 o 
  -4   5   9       25.53       21.72      5.76 o 
  -3   5   9        0.31       -1.97      5.01 o 
  -2   5   9        1.10       10.24      3.88 o 
  -1   5   9        0.00        2.77      4.68 o 
   0   5   9        4.63        3.53      4.34 o 
   1   5   9        0.07        3.47      3.75 o 
   2   5   9       23.63       24.78     10.03 o 
   3   5   9        2.95       -1.48      5.03 o 
   4   5   9        0.26        7.71      4.29 o 
  -4   6   9        2.63        4.58      4.50 o 
  -3   6   9        3.69        0.04      5.03 o 
  -2   6   9        0.13        6.03      5.31 o 
  -1   6   9       12.36       14.19      4.85 o 
   0   6   9        0.60        1.90     12.52 o 
   1   6   9       44.48       54.51      6.35 o 
   2   6   9        0.34        3.63      4.21 o 
   3   6   9        1.47       -7.53      7.80 o 
  -3   7   9        5.92       10.21      5.08 o 
  -2   7   9       42.27       47.18      8.88 o 
  -1   7   9       13.62       12.58      5.73 o 
   0   7   9        9.16        7.86      4.54 o 
   1   7   9        8.25       10.33      5.16 o 
   2   7   9       19.52        8.86      5.40 o 
   3   7   9        1.14        1.53      4.43 o 
  -2   8   9        1.76       -2.42      5.01 o 
  -1   8   9        1.70       -5.24      5.24 o 
   0   8   9        1.77       18.68     12.52 o 
   1   8   9        0.02        2.39     13.42 o 
  -4   0  10        0.16        0.00      6.17 o 
  -3   0  10        0.61       -6.66      6.66 o 
  -2   0  10        0.94        5.00      5.00 o 
  -1   0  10       16.84       17.00      6.52 o 
   0   0  10        1.36        6.38      6.11 o 
   1   0  10       39.19       20.75      7.98 o 
   2   0  10       18.76       19.77      6.31 o 
   3   0  10        0.00       -0.76      5.48 o 
  -4   1  10       21.98       14.48      6.52 o 
  -3   1  10       33.65       36.09      5.81 o 
  -2   1  10       19.46       33.21      7.91 o 
  -1   1  10        9.15       24.14      4.46 o 
   0   1  10       10.18       20.06      4.96 o 
   1   1  10        7.71        6.82      4.64 o 
   2   1  10        8.97        7.70      5.49 o 
   3   1  10        5.55        1.07      4.12 o 
  -4   2  10       36.46       30.27      7.74 o 
  -3   2  10        0.00       -4.73      4.73 o 
  -2   2  10       19.35       17.18      5.10 o 
  -1   2  10        5.71        5.49      3.96 o 
   0   2  10        1.57        5.01      7.53 o 
   1   2  10        1.16        3.93      4.68 o 
   2   2  10       16.09       18.31      4.78 o 
   3   2  10        5.91        5.96     10.72 o 
  -3   3  10       50.37       46.26      7.00 o 
  -2   3  10       20.89       22.28      5.20 o 
  -1   3  10        0.09        2.08      3.87 o 
   0   3  10        0.05        1.62      6.59 o 
   1   3  10        0.01        3.65      5.52 o 
   2   3  10        0.98        0.09      4.89 o 
  -3   4  10       10.44       11.95      5.50 o 
  -2   4  10        2.34        1.43      6.80 o 
  -1   4  10        0.49        3.66      5.97 o 
   0   4  10        7.48        3.97      4.99 o 
   1   4  10        3.55       -0.80      6.76 o 
   2   4  10        5.30        2.38     11.90 o 
  -1   5  10        2.96       -2.32      4.95 o 
   0   5  10        6.90        7.21      4.74 o 
   1   5  10        6.91        4.12     11.20 o 
                                                 
